# Supplementary material for: Spontaneous resolution and crystal structure of (2S)-2-(3-nitro­phen­yl)-3-phenyl-2,3,5,6-tetra­hydro-4H-1,3-thia­zin-4-one; crystal structure of rac-2-(4-nitro­phen­yl)-3-phenyl-2,3,5,6-tetra­hydro-4H-1,3-thia­zin-4-one
Source: Acta Crystallogr E Crystallogr Commun. 2018 Mar 6;74(Pt 4):454–7. doi: 10.1107/S2056989018003444 (PMC5946966; doi:10.1107/S2056989018003444)
Supplement: Supplementary file 1 [file e-74-00454-sup1.cif]

##############################################################################
#                                                                            #
# This CIF contains the data in a paper accepted for publication in          #
# Acta Crystallographica Section E. It conforms to the requirements of       #
# Notes for Authors for Acta Crystallographica Section E, and has been       #
# peer reviewed under the auspices of the IUCr Commission on Journals.       #
#                                                                            #
# Full details of the Crystallographic Information File format               #
# are given in the paper "The Crystallographic Information File (CIF):       #
# a New Standard Archive File for Crystallography" by S. R. Hall, F. H.      #
# Allen and I. D. Brown [Acta Cryst. (1991), A47, 655-685].                  #
#                                                                            #
# The current version of the core CIF dictionary is obtainable from          #
# ftp://ftp.iucr.org/pub/cif_core.dic.                                       #
#                                                                            #
# Software is freely available for graphical display of the structure(s)     #
# in this CIF. For information consult the CIF software page                 #
# http://www.iucr.org/resources/cif/software.                                #
#                                                                            #
# This file may be used for bona fide research purposes within the           #
# scientific community so long as proper attribution is given to the journal # 
# article from which it was obtained.                                        #
#                                                                            #
##############################################################################
data_1
_database_code_depnum_ccdc_archive 'CCDC 1826376'
_audit_creation_method
;
Olex2 1.2
(compiled 2017.08.10 svn.r3458 for OlexSys, GUI svn.r5381)
;
_journal_data_validation_number     ?
_journal_date_recd_electronic     2018-01-30
_journal_date_accepted     2018-02-27
_journal_name_full     'Acta Crystallographica, Section E'
_journal_year     2018
_journal_volume     74
_journal_issue      4
_journal_page_first     454
_journal_page_last     457
_journal_paper_category     GO
_journal_paper_doi     10.1107/S2056989018003444
_journal_coeditor_code     HB7733
_publ_contact_author_name     'Lee Silverberg'
_publ_contact_author_address
;
Lee J. Silverberg, Ph.D.
Pennsylvania State University
Schuylkill Campus
200 University Drive
Schuylkill Haven, PA
17972-2208
;
_publ_contact_author_email     ljs43@psu.edu
_publ_contact_author_fax     570-385-6105
_publ_contact_author_phone     570-385-6051
_publ_section_title
;\
Spontaneous resolution and crystal structure of
(2<i>S</i>)-2-(3-nitrophenyl)-3-phenyl-2,3,5,6-tetrahydro-4<i>H</i>-1,3-\
thiazin-4-one; crystal structure of
<i>rac</i>-2-(4-nitrophenyl)-3-phenyl-2,3,5,6-tetrahydro-4<i>H</i>-1,3-\
thiazin-4-one
;
_publ_section_title_footnote     .
loop_
    _publ_author_name
    _publ_author_footnote
    _publ_author_address
    'Yennawar, Hemant P.' .
;
The Pennsylvania State University, Dept. Biochemistry and Molecular Biology,
University Park, Pa 16802
USA
;
    'Bradley, Heather G.' .
;
Pennsylvania State University, Schuylkill Campus
200 University Drive
Schuylkill Haven, PA 17972
USA
;
    'Perhonitch, Kristen C.' .
;
Pennsylvania State University, Schuylkill Campus
200 University Drive
Schuylkill Haven, PA 17972
USA
;
    'Reppert, Haley E.' .
;
Pennsylvania State University, Schuylkill Campus
200 University Drive
Schuylkill Haven, PA 17972
USA
;
    'Silverberg, Lee J.' .
;
Pennsylvania State University, Schuylkill Campus
200 University Drive
Schuylkill Haven, PA 17972
USA
;
_publ_section_synopsis
;
One of the racemic title isomers crystallized in a centrosymmetric space group
and the other spontaneously resolved into enantiomers.
;
_chemical_name_systematic
;\
(2<i>S</i>)-2-(3-Nitrophenyl)-3-phenyl-3,4,5,6-tetrahydro-2<i>H</i>-1,3-\
thiazin-4-one
;
_chemical_name_common     ?
_chemical_formula_moiety     'C16 H14 N2 O3 S'
_chemical_formula_sum     'C16 H14 N2 O3 S'
_chemical_formula_iupac     'C16 H14 N2 O3 S'
_chemical_formula_weight     314.35
_chemical_melting_point     ?
_space_group_crystal_system     orthorhombic
_space_group_name_H-M_alt     'P b c a'
_space_group_name_Hall     '-P 2ac 2ab'
loop_
    _space_group_symop_id
    _space_group_symop_operation_xyz
    1 'x, y, z'
    2 '-x+1/2, -y, z+1/2'
    3 'x+1/2, -y+1/2, -z'
    4 '-x, y+1/2, -z+1/2'
    5 '-x, -y, -z'
    6 'x-1/2, y, -z-1/2'
    7 '-x-1/2, y-1/2, z'
    8 'x, -y-1/2, z-1/2'
_cell_length_a     15.801(6)
_cell_length_b     10.280(4)
_cell_length_c     18.460(7)
_cell_angle_alpha     90.00
_cell_angle_beta     90.00
_cell_angle_gamma     90.00
_cell_volume     2998.4(19)
_cell_formula_units_Z     8
_cell_measurement_reflns_used     3516
_cell_measurement_theta_min     2.555
_cell_measurement_theta_max     27.479
_cell_measurement_temperature     298(2)
_exptl_crystal_description     'block'
_exptl_crystal_colour     'colorless'
_exptl_crystal_size_max     0.2
_exptl_crystal_size_mid     0.16
_exptl_crystal_size_min     0.09
_exptl_crystal_density_diffrn     1.393
_exptl_crystal_density_meas     .
_exptl_crystal_density_method     'not measured'
_exptl_crystal_F_000     1312
_exptl_absorpt_coefficient_mu     0.230
_exptl_absorpt_correction_type     multi-scan
_exptl_absorpt_process_details
;
(SADABS; Bruker, 2001)
;
_exptl_absorpt_correction_T_min     0.154211
_exptl_absorpt_correction_T_max     0.9
_exptl_special_details
;
 The data collection nominally covered a full sphere of reciprocal space by
 a combination of 4 sets of \w scans each set at different \f and/or
 2\q angles and each scan (10 s exposure) covering -0.300\% degrees in \w.
 The crystal to detector distance was 5.82 cm.
;
_diffrn_ambient_temperature     298(2)
_diffrn_radiation_type     MoK\a
_diffrn_radiation_wavelength     0.71073
_diffrn_radiation_monochromator     'graphite'
_diffrn_measurement_device_type     'Bruker SMART CCD area detector'
_diffrn_measurement_method     'phi and omega scans'
_diffrn_detector_area_resol_mean     ?
_diffrn_reflns_number     26571
_diffrn_reflns_av_R_equivalents     0.0566
_diffrn_reflns_theta_min     2.21
_diffrn_reflns_theta_max     28.46
_diffrn_reflns_theta_full     28.46
_diffrn_measured_fraction_theta_max     0.994
_diffrn_measured_fraction_theta_full     0.994
_diffrn_reflns_limit_h_min     -20
_diffrn_reflns_limit_h_max     21
_diffrn_reflns_limit_k_min     -13
_diffrn_reflns_limit_k_max     13
_diffrn_reflns_limit_l_min     -24
_diffrn_reflns_limit_l_max     23
_diffrn_standards_number     ?
_diffrn_standards_interval_count     ?
_diffrn_standards_interval_time     ?
_diffrn_standards_decay_%     ?
_refine_special_details
;
 Refinement of F^2^ against ALL reflections.  The weighted R-factor wR and
 goodness of fit S are based on F^2^, conventional R-factors R are based
 on F, with F set to zero for negative F^2^. The threshold expression of
 F^2^ > 2sigma(F^2^) is used only for calculating R-factors(gt) etc. and is
 not relevant to the choice of reflections for refinement.  R-factors based
 on F^2^ are statistically about twice as large as those based on F, and R-
 factors based on ALL data will be even larger.
;
_reflns_number_total     3769
_reflns_number_gt     2297
_reflns_threshold_expression     >2sigma(I)
_refine_ls_structure_factor_coef     Fsqd
_refine_ls_matrix_type     full
_refine_ls_R_factor_all     0.1223
_refine_ls_R_factor_gt     0.0776
_refine_ls_wR_factor_gt     0.1954
_refine_ls_wR_factor_ref     0.2163
_refine_ls_goodness_of_fit_ref     1.188
_refine_ls_restrained_S_all     1.188
_refine_ls_number_reflns     3769
_refine_ls_number_parameters     199
_refine_ls_number_restraints     0
_refine_ls_hydrogen_treatment     constr
_refine_ls_weighting_scheme     calc
_refine_ls_weighting_details
         'calc w=1/[\s^2^(Fo^2^)+(0.1000P)^2^+0.0000P] where P=(Fo^2^+2Fc^2^)/3'
_atom_sites_solution_hydrogens     geom
_atom_sites_solution_primary     iterative
_atom_sites_solution_secondary     difmap
_refine_ls_shift/su_max     0.000
_refine_ls_shift/su_mean     0.000
_refine_diff_density_max     0.238
_refine_diff_density_min     -0.481
_refine_ls_extinction_method     none
_refine_ls_extinction_coef     ?
loop_
    _atom_type_symbol
    _atom_type_description
    _atom_type_scat_dispersion_real
    _atom_type_scat_dispersion_imag
    _atom_type_scat_source
    'C' 'C' 0.0033 0.0016
                         'International Tables Vol C Tables 4.2.6.8 and 6.1.1.4'
    'H' 'H' 0.0000 0.0000
                         'International Tables Vol C Tables 4.2.6.8 and 6.1.1.4'
    'N' 'N' 0.0061 0.0033
                         'International Tables Vol C Tables 4.2.6.8 and 6.1.1.4'
    'O' 'O' 0.0106 0.0060
                         'International Tables Vol C Tables 4.2.6.8 and 6.1.1.4'
    'S' 'S' 0.1246 0.1234
                         'International Tables Vol C Tables 4.2.6.8 and 6.1.1.4'
_computing_data_collection
;
SMART (Bruker, 2001)
;
_computing_cell_refinement
;
SAINT (Bruker, 2016)
;
_computing_data_reduction
;
SAINT (Bruker, 2016)
;
_computing_structure_solution
;
<i>olex2.solve</i> (Bourhis <i>et al.</i>,  2015)
;
_computing_structure_refinement
;
SHELXL97 (Sheldrick, 2008)
;
_computing_molecular_graphics
;
<i>OLEX2</i> (Dolomanov <i>et al.</i>,  2009)
;
_computing_publication_material
;
<i>OLEX2</i> (Dolomanov <i>et al.</i>,  2009)
;
loop_
    _atom_site_type_symbol
    _atom_site_label
    _atom_site_fract_x
    _atom_site_fract_y
    _atom_site_fract_z
    _atom_site_U_iso_or_equiv
    _atom_site_adp_type
    _atom_site_calc_flag
    _atom_site_occupancy
    _atom_site_disorder_assembly
    _atom_site_disorder_group
    C C1 0.38874(16) 0.8032(2) 0.80475(15) 0.0493(7) Uani d 1 . .
    H H1 0.3458 0.8713 0.7995 0.059 Uiso calc 1 . .
    C C2 0.32207(18) 0.6103(3) 0.86948(17) 0.0613(8) Uani d 1 . .
    C C3 0.3466(2) 0.6614(3) 0.94234(17) 0.0744(10) Uani d 1 . .
    H H3A 0.3941 0.6104 0.9597 0.089 Uiso calc 1 . .
    H H3B 0.2998 0.6462 0.9752 0.089 Uiso calc 1 . .
    C C4 0.3704(2) 0.8027(4) 0.94716(18) 0.0746(10) Uani d 1 . .
    H H4A 0.3901 0.8224 0.9957 0.090 Uiso calc 1 . .
    H H4B 0.3212 0.8562 0.9373 0.090 Uiso calc 1 . .
    C C5 0.44572(15) 0.8058(2) 0.73915(15) 0.0446(6) Uani d 1 . .
    C C6 0.42995(16) 0.8917(2) 0.68348(15) 0.0482(7) Uani d 1 . .
    H H6 0.3860 0.9513 0.6880 0.058 Uiso calc 1 . .
    C C7 0.47813(18) 0.8909(3) 0.62117(15) 0.0551(7) Uani d 1 . .
    H H7 0.4674 0.9495 0.5839 0.066 Uiso calc 1 . .
    C C8 0.54241(16) 0.8013(3) 0.61555(15) 0.0525(7) Uani d 1 . .
    C C9 0.56167(17) 0.7155(3) 0.67046(18) 0.0584(8) Uani d 1 . .
    H H9 0.6058 0.6563 0.6658 0.070 Uiso calc 1 . .
    C C10 0.51327(17) 0.7203(3) 0.73259(16) 0.0546(7) Uani d 1 . .
    H H10 0.5262 0.6650 0.7709 0.066 Uiso calc 1 . .
    C C11 0.31097(16) 0.6326(2) 0.73959(15) 0.0488(7) Uani d 1 . .
    C C12 0.24278(18) 0.6965(3) 0.71096(17) 0.0572(7) Uani d 1 . .
    H H12 0.2159 0.7612 0.7375 0.069 Uiso calc 1 . .
    C C13 0.2139(2) 0.6647(3) 0.64262(19) 0.0679(9) Uani d 1 . .
    H H13 0.1672 0.7078 0.6235 0.082 Uiso calc 1 . .
    C C14 0.2530(2) 0.5712(3) 0.6032(2) 0.0747(10) Uani d 1 . .
    H H14 0.2336 0.5511 0.5569 0.090 Uiso calc 1 . .
    C C15 0.3214(2) 0.5062(3) 0.6317(2) 0.0770(10) Uani d 1 . .
    H H15 0.3484 0.4423 0.6045 0.092 Uiso calc 1 . .
    C C16 0.3502(2) 0.5354(3) 0.70058(19) 0.0660(8) Uani d 1 . .
    H H16 0.3955 0.4899 0.7204 0.079 Uiso calc 1 . .
    N N1 0.34542(14) 0.6745(2) 0.80829(12) 0.0514(6) Uani d 1 . .
    N N2 0.59028(18) 0.7939(3) 0.54789(16) 0.0700(7) Uani d 1 . .
    O O1 0.28131(16) 0.5087(2) 0.86495(14) 0.0905(8) Uani d 1 . .
    O O2 0.57444(17) 0.8711(3) 0.49997(13) 0.0870(8) Uani d 1 . .
    O O3 0.6441(2) 0.7111(3) 0.54203(18) 0.1312(13) Uani d 1 . .
    S S1 0.45206(5) 0.83866(9) 0.88301(4) 0.0706(3) Uani d 1 . .
loop_
    _atom_site_aniso_label
    _atom_site_aniso_U_11
    _atom_site_aniso_U_22
    _atom_site_aniso_U_33
    _atom_site_aniso_U_12
    _atom_site_aniso_U_13
    _atom_site_aniso_U_23
    C1 0.0452(15) 0.0467(14) 0.0561(17) 0.0018(11) 0.0019(12) 0.0096(11)
    C2 0.0498(16) 0.0657(18) 0.068(2) 0.0000(14) 0.0077(14) 0.0223(16)
    C3 0.065(2) 0.099(3) 0.060(2) 0.0073(18) 0.0096(16) 0.0301(18)
    C4 0.072(2) 0.100(3) 0.0521(19) 0.0153(19) 0.0029(16) 0.0062(17)
    C5 0.0395(13) 0.0399(12) 0.0543(16) -0.0048(10) -0.0009(11) 0.0045(11)
    C6 0.0439(14) 0.0458(13) 0.0550(17) 0.0024(11) -0.0026(12) 0.0079(12)
    C7 0.0550(16) 0.0586(16) 0.0517(17) -0.0010(14) -0.0036(13) 0.0106(13)
    C8 0.0445(15) 0.0585(16) 0.0545(17) -0.0061(12) 0.0055(13) 0.0029(13)
    C9 0.0436(15) 0.0584(16) 0.073(2) 0.0060(12) 0.0027(14) 0.0090(15)
    C10 0.0481(15) 0.0545(15) 0.0613(18) 0.0053(13) 0.0041(13) 0.0188(13)
    C11 0.0438(14) 0.0466(14) 0.0559(17) -0.0038(11) 0.0047(13) 0.0097(12)
    C12 0.0496(16) 0.0574(16) 0.065(2) 0.0008(13) -0.0008(14) -0.0009(14)
    C13 0.0625(19) 0.0674(19) 0.074(2) -0.0120(16) -0.0130(17) 0.0057(17)
    C14 0.083(2) 0.073(2) 0.069(2) -0.0263(19) -0.0012(19) -0.0034(18)
    C15 0.086(3) 0.063(2) 0.083(3) -0.0113(18) 0.012(2) -0.0183(18)
    C16 0.0600(18) 0.0513(16) 0.087(2) 0.0032(14) 0.0041(17) 0.0009(15)
    N1 0.0475(13) 0.0509(12) 0.0558(15) -0.0010(10) 0.0032(11) 0.0165(10)
    N2 0.0613(16) 0.0829(19) 0.0657(19) -0.0036(15) 0.0121(14) 0.0036(15)
    O1 0.0943(18) 0.0839(17) 0.0934(19) -0.0271(14) 0.0132(14) 0.0336(14)
    O2 0.0969(18) 0.1087(19) 0.0554(15) -0.0039(15) 0.0103(13) 0.0133(14)
    O3 0.124(3) 0.155(3) 0.115(3) 0.062(2) 0.061(2) 0.030(2)
    S1 0.0682(6) 0.0868(6) 0.0569(6) -0.0123(4) -0.0040(4) 0.0004(4)
_geom_special_details
;
 All esds (except the esd in the dihedral angle between two l.s. planes)
 are estimated using the full covariance matrix.  The cell esds are taken
 into account individually in the estimation of esds in distances, angles
 and torsion angles; correlations between esds in cell parameters are only
 used when they are defined by crystal symmetry.  An approximate (isotropic)
 treatment of cell esds is used for estimating esds involving l.s. planes.
;
loop_
    _geom_bond_atom_site_label_1
    _geom_bond_atom_site_label_2
    _geom_bond_site_symmetry_2
    _geom_bond_distance
    _geom_bond_publ_flag
    C1 H1 . 0.9800 ?
    C1 C5 . 1.509(4) ?
    C1 N1 . 1.491(3) ?
    C1 S1 . 1.795(3) ?
    C2 C3 . 1.495(5) ?
    C2 N1 . 1.359(3) ?
    C2 O1 . 1.230(4) ?
    C3 H3A . 0.9700 ?
    C3 H3B . 0.9700 ?
    C3 C4 . 1.503(5) ?
    C4 H4A . 0.9700 ?
    C4 H4B . 0.9700 ?
    C4 S1 . 1.790(3) ?
    C5 C6 . 1.378(4) ?
    C5 C10 . 1.388(4) ?
    C6 H6 . 0.9300 ?
    C6 C7 . 1.379(4) ?
    C7 H7 . 0.9300 ?
    C7 C8 . 1.375(4) ?
    C8 C9 . 1.378(4) ?
    C8 N2 . 1.462(4) ?
    C9 H9 . 0.9300 ?
    C9 C10 . 1.379(4) ?
    C10 H10 . 0.9300 ?
    C11 C12 . 1.368(4) ?
    C11 C16 . 1.379(4) ?
    C11 N1 . 1.446(4) ?
    C12 H12 . 0.9300 ?
    C12 C13 . 1.381(4) ?
    C13 H13 . 0.9300 ?
    C13 C14 . 1.355(5) ?
    C14 H14 . 0.9300 ?
    C14 C15 . 1.375(5) ?
    C15 H15 . 0.9300 ?
    C15 C16 . 1.384(4) ?
    C16 H16 . 0.9300 ?
    N2 O2 . 1.215(3) ?
    N2 O3 . 1.208(4) ?
loop_
    _geom_angle_atom_site_label_1
    _geom_angle_atom_site_label_2
    _geom_angle_atom_site_label_3
    _geom_angle_site_symmetry_1
    _geom_angle_site_symmetry_3
    _geom_angle
    _geom_angle_publ_flag
    C5 C1 H1 . . 108.7 ?
    C5 C1 S1 . . 108.04(18) ?
    N1 C1 H1 . . 108.7 ?
    N1 C1 C5 . . 109.0(2) ?
    N1 C1 S1 . . 113.65(17) ?
    S1 C1 H1 . . 108.7 ?
    N1 C2 C3 . . 120.4(3) ?
    O1 C2 C3 . . 119.7(3) ?
    O1 C2 N1 . . 119.9(3) ?
    C2 C3 H3A . . 108.0 ?
    C2 C3 H3B . . 108.0 ?
    C2 C3 C4 . . 117.2(2) ?
    H3A C3 H3B . . 107.2 ?
    C4 C3 H3A . . 108.0 ?
    C4 C3 H3B . . 108.0 ?
    C3 C4 H4A . . 109.7 ?
    C3 C4 H4B . . 109.7 ?
    C3 C4 S1 . . 109.9(2) ?
    H4A C4 H4B . . 108.2 ?
    S1 C4 H4A . . 109.7 ?
    S1 C4 H4B . . 109.7 ?
    C6 C5 C1 . . 120.1(2) ?
    C6 C5 C10 . . 118.7(2) ?
    C10 C5 C1 . . 121.2(2) ?
    C5 C6 H6 . . 119.4 ?
    C5 C6 C7 . . 121.2(2) ?
    C7 C6 H6 . . 119.4 ?
    C6 C7 H7 . . 120.8 ?
    C8 C7 C6 . . 118.3(3) ?
    C8 C7 H7 . . 120.8 ?
    C7 C8 C9 . . 122.4(3) ?
    C7 C8 N2 . . 118.8(3) ?
    C9 C8 N2 . . 118.7(3) ?
    C8 C9 H9 . . 121.1 ?
    C8 C9 C10 . . 117.8(3) ?
    C10 C9 H9 . . 121.1 ?
    C5 C10 H10 . . 119.3 ?
    C9 C10 C5 . . 121.4(3) ?
    C9 C10 H10 . . 119.3 ?
    C12 C11 C16 . . 120.0(3) ?
    C12 C11 N1 . . 119.5(2) ?
    C16 C11 N1 . . 120.3(3) ?
    C11 C12 H12 . . 120.0 ?
    C11 C12 C13 . . 120.0(3) ?
    C13 C12 H12 . . 120.0 ?
    C12 C13 H13 . . 119.7 ?
    C14 C13 C12 . . 120.5(3) ?
    C14 C13 H13 . . 119.7 ?
    C13 C14 H14 . . 120.1 ?
    C13 C14 C15 . . 119.8(3) ?
    C15 C14 H14 . . 120.1 ?
    C14 C15 H15 . . 119.8 ?
    C14 C15 C16 . . 120.3(3) ?
    C16 C15 H15 . . 119.8 ?
    C11 C16 C15 . . 119.3(3) ?
    C11 C16 H16 . . 120.3 ?
    C15 C16 H16 . . 120.3 ?
    C2 N1 C1 . . 126.3(3) ?
    C2 N1 C11 . . 118.8(2) ?
    C11 N1 C1 . . 113.49(19) ?
    O2 N2 C8 . . 118.8(3) ?
    O3 N2 C8 . . 118.5(3) ?
    O3 N2 O2 . . 122.7(3) ?
    C4 S1 C1 . . 95.08(15) ?
loop_
    _geom_torsion_atom_site_label_1
    _geom_torsion_atom_site_label_2
    _geom_torsion_atom_site_label_3
    _geom_torsion_atom_site_label_4
    _geom_torsion_site_symmetry_1
    _geom_torsion_site_symmetry_2
    _geom_torsion_site_symmetry_3
    _geom_torsion_site_symmetry_4
    _geom_torsion
    _geom_torsion_publ_flag
    C1 C5 C6 C7 . . . . -176.2(2) ?
    C1 C5 C10 C9 . . . . 175.0(3) ?
    C2 C3 C4 S1 . . . . -54.0(4) ?
    C3 C2 N1 C1 . . . . -5.9(4) ?
    C3 C2 N1 C11 . . . . -171.6(3) ?
    C3 C4 S1 C1 . . . . 63.8(2) ?
    C5 C1 N1 C2 . . . . 147.8(3) ?
    C5 C1 N1 C11 . . . . -45.9(3) ?
    C5 C1 S1 C4 . . . . -171.67(19) ?
    C5 C6 C7 C8 . . . . 0.4(4) ?
    C6 C5 C10 C9 . . . . -3.3(4) ?
    C6 C7 C8 C9 . . . . -1.9(4) ?
    C6 C7 C8 N2 . . . . 176.0(3) ?
    C7 C8 C9 C10 . . . . 0.7(4) ?
    C7 C8 N2 O2 . . . . 3.4(4) ?
    C7 C8 N2 O3 . . . . -176.7(3) ?
    C8 C9 C10 C5 . . . . 1.9(4) ?
    C9 C8 N2 O2 . . . . -178.6(3) ?
    C9 C8 N2 O3 . . . . 1.3(4) ?
    C10 C5 C6 C7 . . . . 2.1(4) ?
    C11 C12 C13 C14 . . . . -0.5(5) ?
    C12 C11 C16 C15 . . . . 1.9(4) ?
    C12 C11 N1 C1 . . . . -69.7(3) ?
    C12 C11 N1 C2 . . . . 97.7(3) ?
    C12 C13 C14 C15 . . . . 0.8(5) ?
    C13 C14 C15 C16 . . . . 0.3(5) ?
    C14 C15 C16 C11 . . . . -1.7(5) ?
    C16 C11 C12 C13 . . . . -0.9(4) ?
    C16 C11 N1 C1 . . . . 105.6(3) ?
    C16 C11 N1 C2 . . . . -87.0(3) ?
    N1 C1 C5 C6 . . . . 115.7(3) ?
    N1 C1 C5 C10 . . . . -62.5(3) ?
    N1 C1 S1 C4 . . . . -50.6(2) ?
    N1 C2 C3 C4 . . . . 20.1(4) ?
    N1 C11 C12 C13 . . . . 174.4(2) ?
    N1 C11 C16 C15 . . . . -173.3(3) ?
    N2 C8 C9 C10 . . . . -177.1(3) ?
    O1 C2 C3 C4 . . . . -160.7(3) ?
    O1 C2 N1 C1 . . . . 174.9(3) ?
    O1 C2 N1 C11 . . . . 9.3(4) ?
    S1 C1 C5 C6 . . . . -120.4(2) ?
    S1 C1 C5 C10 . . . . 61.4(3) ?
    S1 C1 N1 C2 . . . . 27.3(3) ?
    S1 C1 N1 C11 . . . . -166.44(18) ?
loop_
    _geom_hbond_atom_site_label_D
    _geom_hbond_atom_site_label_H
    _geom_hbond_atom_site_label_A
    _geom_hbond_site_symmetry_A
    _geom_hbond_distance_DH
    _geom_hbond_distance_HA
    _geom_hbond_distance_DA
    _geom_hbond_angle_DHA
    C3 H3A O2 4_646 0.97 2.62 3.405(4) 138.5
    C3 H3B O3 6_557 0.97 2.57 3.253(5) 127.7
    C7 H7 O2 5_676 0.93 2.50 3.417(4) 170.2
_iucr_refine_instructions_details
;
TITL ljs38
CELL 0.71073 15.8009 10.2796 18.4601 90 90 90
ZERR 8 0.0056 0.0038 0.0066 0 0 0
LATT 1
SYMM 0.5-X,-Y,0.5+Z
SYMM 0.5+X,0.5-Y,-Z
SYMM -X,0.5+Y,0.5-Z
SFAC C H N O S
UNIT 128 112 16 24 8
EQIV $1 1-X,-0.5+Y,1.5-Z
EQIV $2 1-X,2-Y,1-Z
EQIV $3 -0.5+X,+Y,1.5-Z
L.S. 13
PLAN  1
TEMP 25
HTAB C3 O2_$1
HTAB C7 O2_$2
HTAB C3 O3_$3
BOND $H
HTAB
CONF
fmap 2
acta
REM <olex2.extras>
REM <HklSrc "%.\\ljs38o.hkl">
REM </olex2.extras>
WGHT    0.100000
FVAR       0.41203
C1    1    0.388740    0.803154    0.804751    11.00000    0.04518    0.04665 =
         0.05611    0.00962    0.00189    0.00176
AFIX  13
H1    2    0.345798    0.871287    0.799480    11.00000   -1.20000
AFIX   0
C2    1    0.322067    0.610284    0.869482    11.00000    0.04984    0.06575 =
         0.06845    0.02229    0.00770   -0.00004
C3    1    0.346603    0.661369    0.942339    11.00000    0.06485    0.09877 =
         0.05972    0.03007    0.00961    0.00729
AFIX  23
H3A   2    0.394102    0.610409    0.959741    11.00000   -1.20000
H3B   2    0.299757    0.646218    0.975233    11.00000   -1.20000
AFIX   0
C4    1    0.370386    0.802690    0.947157    11.00000    0.07174    0.10003 =
         0.05206    0.00617    0.00288    0.01530
AFIX  23
H4A   2    0.390078    0.822404    0.995700    11.00000   -1.20000
H4B   2    0.321162    0.856226    0.937302    11.00000   -1.20000
AFIX   0
C5    1    0.445723    0.805791    0.739151    11.00000    0.03954    0.03989 =
         0.05432    0.00451   -0.00091   -0.00477
C6    1    0.429951    0.891669    0.683478    11.00000    0.04386    0.04581 =
         0.05497    0.00793   -0.00258    0.00244
AFIX  43
H6    2    0.385997    0.951290    0.687987    11.00000   -1.20000
AFIX   0
C7    1    0.478130    0.890886    0.621168    11.00000    0.05500    0.05862 =
         0.05167    0.01063   -0.00360   -0.00104
AFIX  43
H7    2    0.467400    0.949472    0.583894    11.00000   -1.20000
AFIX   0
C8    1    0.542408    0.801325    0.615555    11.00000    0.04446    0.05853 =
         0.05449    0.00291    0.00546   -0.00613
C9    1    0.561669    0.715512    0.670462    11.00000    0.04357    0.05837 =
         0.07328    0.00901    0.00269    0.00604
AFIX  43
H9    2    0.605847    0.656324    0.665790    11.00000   -1.20000
AFIX   0
C10   1    0.513270    0.720275    0.732592    11.00000    0.04812    0.05450 =
         0.06130    0.01883    0.00407    0.00528
AFIX  43
H10   2    0.526176    0.664997    0.770913    11.00000   -1.20000
AFIX   0
C11   1    0.310968    0.632609    0.739594    11.00000    0.04383    0.04661 =
         0.05595    0.00969    0.00468   -0.00380
C12   1    0.242781    0.696454    0.710961    11.00000    0.04956    0.05743 =
         0.06454   -0.00094   -0.00076    0.00078
AFIX  43
H12   2    0.215872    0.761248    0.737525    11.00000   -1.20000
AFIX   0
C13   1    0.213899    0.664702    0.642615    11.00000    0.06248    0.06738 =
         0.07393    0.00568   -0.01300   -0.01196
AFIX  43
H13   2    0.167231    0.707841    0.623503    11.00000   -1.20000
AFIX   0
C14   1    0.252996    0.571219    0.603181    11.00000    0.08277    0.07251 =
         0.06879   -0.00343   -0.00121   -0.02628
AFIX  43
H14   2    0.233650    0.551078    0.556942    11.00000   -1.20000
AFIX   0
C15   1    0.321360    0.506181    0.631690    11.00000    0.08571    0.06256 =
         0.08272   -0.01835    0.01176   -0.01131
AFIX  43
H15   2    0.348368    0.442278    0.604536    11.00000   -1.20000
AFIX   0
C16   1    0.350160    0.535357    0.700583    11.00000    0.05997    0.05131 =
         0.08661    0.00088    0.00406    0.00320
AFIX  43
H16   2    0.395475    0.489856    0.720372    11.00000   -1.20000
AFIX   0
N1    3    0.345420    0.674491    0.808294    11.00000    0.04747    0.05088 =
         0.05583    0.01645    0.00321   -0.00097
N2    3    0.590283    0.793877    0.547887    11.00000    0.06127    0.08290 =
         0.06572    0.00356    0.01210   -0.00356
O1    4    0.281309    0.508719    0.864953    11.00000    0.09432    0.08387 =
         0.09341    0.03357    0.01317   -0.02709
O2    4    0.574444    0.871094    0.499970    11.00000    0.09686    0.10867 =
         0.05538    0.01326    0.01033   -0.00394
O3    4    0.644090    0.711089    0.542028    11.00000    0.12445    0.15451 =
         0.11478    0.02966    0.06073    0.06232
S1    5    0.452056    0.838662    0.883006    11.00000    0.06818    0.08679 =
         0.05694    0.00045   -0.00398   -0.01228
HKLF 4
REM
REM R1 =  0.0776 for   2297 Fo > 4sig(Fo)  and  0.1223 for all   3769 data
REM    199 parameters refined using      0 restraints
END
WGHT      0.0876      1.2873
REM Highest difference peak  0.238,  deepest hole -0.481,  1-sigma level  0.048
Q1    1   0.3919  0.8857  0.8471  11.00000  0.05    0.24
  REM The information below was added by Olex2.
  REM
  REM R1 = 0.0776 for 2297 Fo > 4sig(Fo) and 0.1223 for all 28409 data
  REM n/a parameters refined using n/a restraints
  REM Highest difference peak 0.24, deepest hole -0.48
  REM Mean Shift 0, Max Shift 0.000.
  REM +++ Tabular Listing of Refinement Information +++
  REM R1_all = 0.1223
  REM R1_gt = 0.0776
  REM wR_ref = 0.2163
  REM GOOF = 1.188
  REM Shift_max = 0.000
  REM Shift_mean = 0
  REM Reflections_all = 28409
  REM Reflections_gt = 2297
  REM Parameters = n/a
  REM Hole = -0.48
  REM Peak = 0.24
  REM Flack = n/a
;
data_2
_database_code_depnum_ccdc_archive 'CCDC 1826377'
_audit_creation_method
;
Olex2 1.2
(compiled 2017.08.10 svn.r3458 for OlexSys, GUI svn.r5381)
;
_chemical_name_systematic
;\
<i>rac</i>-2-(4-Nitrophenyl)-3-phenyl-3,4,5,6-tetrahydro-2<i>H</i>-1,3-\
thiazin-4-one
;
_chemical_name_common     ?
_chemical_formula_moiety     'C16 H14 N2 O3 S'
_chemical_formula_sum     'C16 H14 N2 O3 S'
_chemical_formula_iupac     'C16 H14 N2 O3 S'
_chemical_formula_weight     314.35
_chemical_melting_point     ?
_space_group_crystal_system     orthorhombic
_space_group_name_H-M_alt     'P 21 21 21'
_space_group_name_Hall     'P 2ac 2ab'
loop_
    _space_group_symop_id
    _space_group_symop_operation_xyz
    1 'x, y, z'
    2 '-x+1/2, -y, z+1/2'
    3 'x+1/2, -y+1/2, -z'
    4 '-x, y+1/2, -z+1/2'
_cell_length_a     8.6877(17)
_cell_length_b     9.6547(19)
_cell_length_c     18.137(4)
_cell_angle_alpha     90.00
_cell_angle_beta     90.00
_cell_angle_gamma     90.00
_cell_volume     1521.3(5)
_cell_formula_units_Z     4
_cell_measurement_reflns_used     1695
_cell_measurement_theta_min     2.561
_cell_measurement_theta_max     27.398
_cell_measurement_temperature     298(2)
_exptl_crystal_description     'block'
_exptl_crystal_colour     'colorless'
_exptl_crystal_size_max     0.21
_exptl_crystal_size_mid     0.19
_exptl_crystal_size_min     0.18
_exptl_crystal_density_diffrn     1.373
_exptl_crystal_density_meas     .
_exptl_crystal_density_method     'not measured'
_exptl_crystal_F_000     656
_exptl_absorpt_coefficient_mu     0.227
_exptl_absorpt_correction_type     multi-scan
_exptl_absorpt_process_details
;
(SADABS; Bruker, 2001)
;
_exptl_absorpt_correction_T_min     0.340510
_exptl_absorpt_correction_T_max     0.9
_exptl_special_details
;
 The data collection nominally covered a full sphere of reciprocal space by
 a combination of 4 sets of \w scans each set at different \f and/or
 2\q angles and each scan (10 s exposure) covering -0.300\% degrees in \w.
 The crystal to detector distance was 5.82 cm.
;
_diffrn_ambient_temperature     298(2)
_diffrn_radiation_type     MoK\a
_diffrn_radiation_wavelength     0.71073
_diffrn_radiation_monochromator     'graphite'
_diffrn_measurement_device_type     'Bruker SMART CCD area detector'
_diffrn_measurement_method     'phi and omega scans'
_diffrn_detector_area_resol_mean     8.34
_diffrn_reflns_number     14176
_diffrn_reflns_av_R_equivalents     0.0352
_diffrn_reflns_theta_min     2.25
_diffrn_reflns_theta_max     28.30
_diffrn_reflns_theta_full     28.30
_diffrn_measured_fraction_theta_max     0.997
_diffrn_measured_fraction_theta_full     0.997
_diffrn_reflns_limit_h_min     -11
_diffrn_reflns_limit_h_max     11
_diffrn_reflns_limit_k_min     -12
_diffrn_reflns_limit_k_max     12
_diffrn_reflns_limit_l_min     -24
_diffrn_reflns_limit_l_max     22
_diffrn_standards_number     ?
_diffrn_standards_interval_count     ?
_diffrn_standards_interval_time     ?
_diffrn_standards_decay_%     ?
_refine_special_details
;
 Refinement of F^2^ against ALL reflections.  The weighted R-factor wR and
 goodness of fit S are based on F^2^, conventional R-factors R are based
 on F, with F set to zero for negative F^2^. The threshold expression of
 F^2^ > 2sigma(F^2^) is used only for calculating R-factors(gt) etc. and is
 not relevant to the choice of reflections for refinement.  R-factors based
 on F^2^ are statistically about twice as large as those based on F, and R-
 factors based on ALL data will be even larger.
;
_reflns_number_total     3775
_reflns_number_gt     3144
_reflns_threshold_expression     >2sigma(I)
_refine_ls_structure_factor_coef     Fsqd
_refine_ls_matrix_type     full
_refine_ls_R_factor_all     0.0534
_refine_ls_R_factor_gt     0.0448
_refine_ls_wR_factor_gt     0.1151
_refine_ls_wR_factor_ref     0.1211
_refine_ls_goodness_of_fit_ref     1.012
_refine_ls_restrained_S_all     1.012
_refine_ls_number_reflns     3775
_refine_ls_number_parameters     199
_refine_ls_number_restraints     0
_refine_ls_hydrogen_treatment     constr
_refine_ls_weighting_scheme     calc
_refine_ls_weighting_details
         'calc w=1/[\s^2^(Fo^2^)+(0.0783P)^2^+0.0000P] where P=(Fo^2^+2Fc^2^)/3'
_atom_sites_solution_hydrogens     geom
_atom_sites_solution_primary     direct
_atom_sites_solution_secondary     difmap
_refine_ls_shift/su_max     0.001
_refine_ls_shift/su_mean     0.000
_refine_diff_density_max     0.321
_refine_diff_density_min     -0.161
_refine_ls_extinction_method     none
_refine_ls_extinction_coef     ?
_refine_ls_abs_structure_details
;
Flack (1983), 4055 Friedel pairs
;
_refine_ls_abs_structure_Flack     0.09(7)
loop_
    _atom_type_symbol
    _atom_type_description
    _atom_type_scat_dispersion_real
    _atom_type_scat_dispersion_imag
    _atom_type_scat_source
    'C' 'C' 0.0033 0.0016
                         'International Tables Vol C Tables 4.2.6.8 and 6.1.1.4'
    'H' 'H' 0.0000 0.0000
                         'International Tables Vol C Tables 4.2.6.8 and 6.1.1.4'
    'N' 'N' 0.0061 0.0033
                         'International Tables Vol C Tables 4.2.6.8 and 6.1.1.4'
    'O' 'O' 0.0106 0.0060
                         'International Tables Vol C Tables 4.2.6.8 and 6.1.1.4'
    'S' 'S' 0.1246 0.1234
                         'International Tables Vol C Tables 4.2.6.8 and 6.1.1.4'
_computing_data_collection
;
SMART (Bruker, 2001)
;
_computing_cell_refinement
;
SAINT (Bruker, 2001)
;
_computing_data_reduction
;
SAINT (Bruker, 2001)
;
_computing_structure_solution
;
SHELXS97 (Sheldrick, 2008)
;
_computing_structure_refinement
;
SHELXL97 (Sheldrick, 2008)
;
_computing_molecular_graphics
;
<i>OLEX2</i> (Dolomanov <i>et al.</i>,  2009)
;
_computing_publication_material
;
<i>OLEX2</i> (Dolomanov <i>et al.</i>,  2009)
;
loop_
    _atom_site_type_symbol
    _atom_site_label
    _atom_site_fract_x
    _atom_site_fract_y
    _atom_site_fract_z
    _atom_site_U_iso_or_equiv
    _atom_site_adp_type
    _atom_site_calc_flag
    _atom_site_occupancy
    _atom_site_disorder_assembly
    _atom_site_disorder_group
    C C1 0.26199(19) 0.53305(17) 0.75480(10) 0.0468(4) Uani d 1 . .
    H H1 0.1885 0.6066 0.7426 0.056 Uiso calc 1 . .
    C C2 0.0844(3) 0.3448(2) 0.79727(12) 0.0640(5) Uani d 1 . .
    C C3 0.0753(3) 0.4045(3) 0.87435(13) 0.0688(6) Uani d 1 . .
    H H3A -0.0321 0.4053 0.8889 0.083 Uiso calc 1 . .
    H H3B 0.1283 0.3413 0.9073 0.083 Uiso calc 1 . .
    C C4 0.1385(2) 0.5458(2) 0.88739(13) 0.0685(6) Uani d 1 . .
    H H4A 0.1435 0.5638 0.9400 0.082 Uiso calc 1 . .
    H H4B 0.0710 0.6143 0.8653 0.082 Uiso calc 1 . .
    C C5 0.39844(19) 0.54561(17) 0.70401(10) 0.0462(4) Uani d 1 . .
    C C6 0.3973(2) 0.64968(18) 0.65124(11) 0.0499(4) Uani d 1 . .
    H H6 0.3133 0.7089 0.6470 0.060 Uiso calc 1 . .
    C C7 0.5226(2) 0.6638(2) 0.60521(11) 0.0535(5) Uani d 1 . .
    C C8 0.6496(2) 0.5792(2) 0.60899(13) 0.0614(5) Uani d 1 . .
    H H8 0.7326 0.5913 0.5773 0.074 Uiso calc 1 . .
    C C9 0.6499(2) 0.4757(2) 0.66142(14) 0.0648(6) Uani d 1 . .
    H H9 0.7343 0.4168 0.6653 0.078 Uiso calc 1 . .
    C C10 0.5258(2) 0.45870(19) 0.70826(12) 0.0546(5) Uani d 1 . .
    H H10 0.5274 0.3881 0.7431 0.066 Uiso calc 1 . .
    C C11 0.17339(19) 0.34283(18) 0.67247(10) 0.0464(4) Uani d 1 . .
    C C12 0.0949(2) 0.4149(2) 0.61946(11) 0.0541(4) Uani d 1 . .
    H H12 0.0456 0.4973 0.6315 0.065 Uiso calc 1 . .
    C C13 0.0889(3) 0.3649(3) 0.54785(13) 0.0697(6) Uani d 1 . .
    H H13 0.0360 0.4136 0.5116 0.084 Uiso calc 1 . .
    C C14 0.1617(3) 0.2433(3) 0.53116(13) 0.0784(8) Uani d 1 . .
    H H14 0.1574 0.2088 0.4833 0.094 Uiso calc 1 . .
    C C15 0.2404(3) 0.1724(3) 0.58378(16) 0.0748(7) Uani d 1 . .
    H H15 0.2902 0.0903 0.5715 0.090 Uiso calc 1 . .
    C C16 0.2472(2) 0.2211(2) 0.65527(13) 0.0601(5) Uani d 1 . .
    H H16 0.3009 0.1723 0.6912 0.072 Uiso calc 1 . .
    N N1 0.18311(17) 0.39713(15) 0.74654(8) 0.0473(3) Uani d 1 . .
    N N2 0.5185(3) 0.7744(2) 0.54921(11) 0.0695(5) Uani d 1 . .
    O O1 0.0060(2) 0.2427(2) 0.78250(10) 0.1044(8) Uani d 1 . .
    O O2 0.6279(3) 0.7859(2) 0.50693(12) 0.1032(7) Uani d 1 . .
    O O3 0.4078(2) 0.8498(2) 0.54701(13) 0.0971(7) Uani d 1 . .
    S S1 0.32852(6) 0.56010(6) 0.84780(3) 0.06274(17) Uani d 1 . .
loop_
    _atom_site_aniso_label
    _atom_site_aniso_U_11
    _atom_site_aniso_U_22
    _atom_site_aniso_U_33
    _atom_site_aniso_U_12
    _atom_site_aniso_U_13
    _atom_site_aniso_U_23
    C1 0.0395(8) 0.0424(9) 0.0586(10) 0.0006(7) -0.0046(8) 0.0003(8)
    C2 0.0585(11) 0.0712(13) 0.0624(12) -0.0210(11) 0.0031(10) -0.0021(10)
    C3 0.0573(11) 0.0877(16) 0.0613(12) -0.0131(12) 0.0106(9) -0.0027(11)
    C4 0.0561(11) 0.0838(15) 0.0655(12) -0.0010(11) 0.0092(10) -0.0206(12)
    C5 0.0399(8) 0.0400(8) 0.0587(10) -0.0030(7) -0.0068(7) -0.0026(8)
    C6 0.0473(8) 0.0417(9) 0.0606(11) -0.0030(7) -0.0123(9) -0.0026(8)
    C7 0.0648(11) 0.0428(9) 0.0529(11) -0.0117(9) -0.0069(9) -0.0005(8)
    C8 0.0599(11) 0.0527(11) 0.0717(13) -0.0094(10) 0.0122(10) -0.0040(10)
    C9 0.0482(9) 0.0530(11) 0.0932(16) 0.0051(8) 0.0087(11) 0.0020(11)
    C10 0.0489(9) 0.0449(10) 0.0701(12) 0.0015(8) -0.0016(9) 0.0080(9)
    C11 0.0377(7) 0.0471(9) 0.0544(9) -0.0070(7) -0.0012(8) -0.0017(7)
    C12 0.0478(9) 0.0525(10) 0.0621(11) -0.0027(8) -0.0081(9) 0.0016(9)
    C13 0.0786(14) 0.0757(15) 0.0547(12) -0.0185(13) -0.0091(12) 0.0099(11)
    C14 0.0955(18) 0.0839(17) 0.0556(12) -0.0344(16) 0.0165(13) -0.0110(12)
    C15 0.0721(14) 0.0633(13) 0.0891(17) -0.0018(12) 0.0275(13) -0.0183(13)
    C16 0.0514(10) 0.0550(11) 0.0741(13) 0.0058(9) -0.0007(10) 0.0007(11)
    N1 0.0431(7) 0.0500(8) 0.0489(8) -0.0088(6) -0.0029(6) -0.0002(7)
    N2 0.0846(14) 0.0604(11) 0.0637(11) -0.0208(11) -0.0131(10) 0.0075(9)
    O1 0.1126(16) 0.1198(15) 0.0807(11) -0.0768(14) 0.0227(11) -0.0220(11)
    O2 0.133(2) 0.0990(14) 0.0779(11) -0.0127(13) 0.0272(13) 0.0221(11)
    O3 0.0867(12) 0.0827(13) 0.1218(16) -0.0107(11) -0.0210(12) 0.0455(12)
    S1 0.0486(2) 0.0780(4) 0.0616(3) -0.0121(2) -0.0044(2) -0.0156(3)
_geom_special_details
;
 All esds (except the esd in the dihedral angle between two l.s. planes)
 are estimated using the full covariance matrix.  The cell esds are taken
 into account individually in the estimation of esds in distances, angles
 and torsion angles; correlations between esds in cell parameters are only
 used when they are defined by crystal symmetry.  An approximate (isotropic)
 treatment of cell esds is used for estimating esds involving l.s. planes.
;
loop_
    _geom_bond_atom_site_label_1
    _geom_bond_atom_site_label_2
    _geom_bond_site_symmetry_2
    _geom_bond_distance
    _geom_bond_publ_flag
    C1 H1 . 0.9800 ?
    C1 C5 . 1.506(2) ?
    C1 N1 . 1.488(2) ?
    C1 S1 . 1.802(2) ?
    C2 C3 . 1.514(3) ?
    C2 N1 . 1.356(3) ?
    C2 O1 . 1.228(3) ?
    C3 H3A . 0.9700 ?
    C3 H3B . 0.9700 ?
    C3 C4 . 1.490(3) ?
    C4 H4A . 0.9700 ?
    C4 H4B . 0.9700 ?
    C4 S1 . 1.806(2) ?
    C5 C6 . 1.388(3) ?
    C5 C10 . 1.391(2) ?
    C6 H6 . 0.9300 ?
    C6 C7 . 1.379(3) ?
    C7 C8 . 1.375(3) ?
    C7 N2 . 1.474(3) ?
    C8 H8 . 0.9300 ?
    C8 C9 . 1.380(3) ?
    C9 H9 . 0.9300 ?
    C9 C10 . 1.383(3) ?
    C10 H10 . 0.9300 ?
    C11 C12 . 1.369(3) ?
    C11 C16 . 1.375(3) ?
    C11 N1 . 1.444(2) ?
    C12 H12 . 0.9300 ?
    C12 C13 . 1.386(3) ?
    C13 H13 . 0.9300 ?
    C13 C14 . 1.368(4) ?
    C14 H14 . 0.9300 ?
    C14 C15 . 1.359(4) ?
    C15 H15 . 0.9300 ?
    C15 C16 . 1.380(4) ?
    C16 H16 . 0.9300 ?
    N2 O2 . 1.226(3) ?
    N2 O3 . 1.207(3) ?
loop_
    _geom_angle_atom_site_label_1
    _geom_angle_atom_site_label_2
    _geom_angle_atom_site_label_3
    _geom_angle_site_symmetry_1
    _geom_angle_site_symmetry_3
    _geom_angle
    _geom_angle_publ_flag
    C5 C1 H1 . . 108.4 ?
    C5 C1 S1 . . 107.96(11) ?
    N1 C1 H1 . . 108.4 ?
    N1 C1 C5 . . 111.83(14) ?
    N1 C1 S1 . . 111.70(12) ?
    S1 C1 H1 . . 108.4 ?
    N1 C2 C3 . . 121.17(18) ?
    O1 C2 C3 . . 118.6(2) ?
    O1 C2 N1 . . 120.1(2) ?
    C2 C3 H3A . . 107.7 ?
    C2 C3 H3B . . 107.7 ?
    H3A C3 H3B . . 107.1 ?
    C4 C3 C2 . . 118.4(2) ?
    C4 C3 H3A . . 107.7 ?
    C4 C3 H3B . . 107.7 ?
    C3 C4 H4A . . 109.6 ?
    C3 C4 H4B . . 109.6 ?
    C3 C4 S1 . . 110.09(15) ?
    H4A C4 H4B . . 108.2 ?
    S1 C4 H4A . . 109.6 ?
    S1 C4 H4B . . 109.6 ?
    C6 C5 C1 . . 118.31(16) ?
    C6 C5 C10 . . 118.75(17) ?
    C10 C5 C1 . . 122.93(16) ?
    C5 C6 H6 . . 120.5 ?
    C7 C6 C5 . . 118.90(17) ?
    C7 C6 H6 . . 120.5 ?
    C6 C7 N2 . . 118.02(19) ?
    C8 C7 C6 . . 123.01(18) ?
    C8 C7 N2 . . 119.0(2) ?
    C7 C8 H8 . . 121.1 ?
    C7 C8 C9 . . 117.81(19) ?
    C9 C8 H8 . . 121.1 ?
    C8 C9 H9 . . 119.7 ?
    C8 C9 C10 . . 120.51(19) ?
    C10 C9 H9 . . 119.7 ?
    C5 C10 H10 . . 119.5 ?
    C9 C10 C5 . . 121.00(18) ?
    C9 C10 H10 . . 119.5 ?
    C12 C11 C16 . . 120.49(19) ?
    C12 C11 N1 . . 119.87(16) ?
    C16 C11 N1 . . 119.61(18) ?
    C11 C12 H12 . . 120.0 ?
    C11 C12 C13 . . 120.0(2) ?
    C13 C12 H12 . . 120.0 ?
    C12 C13 H13 . . 120.4 ?
    C14 C13 C12 . . 119.2(2) ?
    C14 C13 H13 . . 120.4 ?
    C13 C14 H14 . . 119.7 ?
    C15 C14 C13 . . 120.6(2) ?
    C15 C14 H14 . . 119.7 ?
    C14 C15 H15 . . 119.7 ?
    C14 C15 C16 . . 120.6(2) ?
    C16 C15 H15 . . 119.7 ?
    C11 C16 C15 . . 119.0(2) ?
    C11 C16 H16 . . 120.5 ?
    C15 C16 H16 . . 120.5 ?
    C2 N1 C1 . . 123.49(16) ?
    C2 N1 C11 . . 117.31(15) ?
    C11 N1 C1 . . 116.14(14) ?
    O2 N2 C7 . . 118.5(2) ?
    O3 N2 C7 . . 118.6(2) ?
    O3 N2 O2 . . 122.8(2) ?
    C1 S1 C4 . . 93.89(9) ?
loop_
    _geom_torsion_atom_site_label_1
    _geom_torsion_atom_site_label_2
    _geom_torsion_atom_site_label_3
    _geom_torsion_atom_site_label_4
    _geom_torsion_site_symmetry_1
    _geom_torsion_site_symmetry_2
    _geom_torsion_site_symmetry_3
    _geom_torsion_site_symmetry_4
    _geom_torsion
    _geom_torsion_publ_flag
    C1 C5 C6 C7 . . . . 178.90(16) ?
    C1 C5 C10 C9 . . . . -178.72(19) ?
    C2 C3 C4 S1 . . . . -48.3(3) ?
    C3 C2 N1 C1 . . . . -14.7(3) ?
    C3 C2 N1 C11 . . . . -174.1(2) ?
    C3 C4 S1 C1 . . . . 63.17(18) ?
    C5 C1 N1 C2 . . . . 162.42(18) ?
    C5 C1 N1 C11 . . . . -37.9(2) ?
    C5 C1 S1 C4 . . . . 177.36(13) ?
    C5 C6 C7 C8 . . . . 0.1(3) ?
    C5 C6 C7 N2 . . . . 179.58(16) ?
    C6 C5 C10 C9 . . . . 0.5(3) ?
    C6 C7 C8 C9 . . . . 0.1(3) ?
    C6 C7 N2 O2 . . . . -178.4(2) ?
    C6 C7 N2 O3 . . . . 1.7(3) ?
    C7 C8 C9 C10 . . . . 0.0(3) ?
    C8 C7 N2 O2 . . . . 1.1(3) ?
    C8 C7 N2 O3 . . . . -178.8(2) ?
    C8 C9 C10 C5 . . . . -0.4(3) ?
    C10 C5 C6 C7 . . . . -0.4(3) ?
    C11 C12 C13 C14 . . . . 0.2(3) ?
    C12 C11 C16 C15 . . . . -0.3(3) ?
    C12 C11 N1 C1 . . . . -61.8(2) ?
    C12 C11 N1 C2 . . . . 99.1(2) ?
    C12 C13 C14 C15 . . . . -0.6(4) ?
    C13 C14 C15 C16 . . . . 0.6(4) ?
    C14 C15 C16 C11 . . . . -0.2(4) ?
    C16 C11 C12 C13 . . . . 0.3(3) ?
    C16 C11 N1 C1 . . . . 116.17(18) ?
    C16 C11 N1 C2 . . . . -82.9(2) ?
    N1 C1 C5 C6 . . . . 118.45(17) ?
    N1 C1 C5 C10 . . . . -62.3(2) ?
    N1 C1 S1 C4 . . . . -59.28(14) ?
    N1 C2 C3 C4 . . . . 18.6(4) ?
    N1 C11 C12 C13 . . . . 178.24(18) ?
    N1 C11 C16 C15 . . . . -178.26(19) ?
    N2 C7 C8 C9 . . . . -179.38(18) ?
    O1 C2 C3 C4 . . . . -165.2(2) ?
    O1 C2 N1 C1 . . . . 169.2(2) ?
    O1 C2 N1 C11 . . . . 9.8(3) ?
    S1 C1 C5 C6 . . . . -118.27(14) ?
    S1 C1 C5 C10 . . . . 61.0(2) ?
    S1 C1 N1 C2 . . . . 41.3(2) ?
    S1 C1 N1 C11 . . . . -159.05(12) ?
loop_
    _geom_hbond_atom_site_label_D
    _geom_hbond_atom_site_label_H
    _geom_hbond_atom_site_label_A
    _geom_hbond_site_symmetry_A
    _geom_hbond_distance_DH
    _geom_hbond_distance_HA
    _geom_hbond_distance_DA
    _geom_hbond_angle_DHA
    C1 H1 O1 4_556 0.98 2.19 3.158(2) 170.0
    C15 H15 O3 1_545 0.93 2.58 3.501(3) 173.9
_iucr_refine_instructions_details
;
TITL ljs42s in P212121 #19
REM reset to P212121 #19
CELL 0.71073 8.6877 9.6547 18.1368 90 90 90
ZERR 4 0.0017 0.0019 0.0036 0 0 0
LATT -1
SYMM 0.5-X,-Y,0.5+Z
SYMM 0.5+X,0.5-Y,-Z
SYMM -X,0.5+Y,0.5-Z
SFAC C H N O S
UNIT 64 56 8 12 4
L.S. 21
PLAN  1
TEMP 25
BOND $H
HTAB
CONF
fmap 2
acta
REM <olex2.extras>
REM <HklSrc "%.\\ljs42s.hkl">
REM </olex2.extras>
WGHT    0.078300
FVAR       0.90177
C1    1    0.261994    0.533052    0.754799    11.00000    0.03947    0.04242 =
         0.05863    0.00030   -0.00458    0.00064
AFIX  13
H1    2    0.188517    0.606560    0.742564    11.00000   -1.20000
AFIX   0
C2    1    0.084351    0.344796    0.797267    11.00000    0.05852    0.07119 =
         0.06239   -0.00207    0.00306   -0.02105
C3    1    0.075310    0.404498    0.874348    11.00000    0.05734    0.08766 =
         0.06126   -0.00268    0.01060   -0.01314
AFIX  23
H3A   2   -0.032127    0.405283    0.888899    11.00000   -1.20000
H3B   2    0.128275    0.341265    0.907266    11.00000   -1.20000
AFIX   0
C4    1    0.138464    0.545830    0.887390    11.00000    0.05611    0.08378 =
         0.06551   -0.02056    0.00918   -0.00101
AFIX  23
H4A   2    0.143486    0.563760    0.939958    11.00000   -1.20000
H4B   2    0.071011    0.614296    0.865298    11.00000   -1.20000
AFIX   0
C5    1    0.398440    0.545609    0.704009    11.00000    0.03989    0.03997 =
         0.05872   -0.00261   -0.00684   -0.00304
C6    1    0.397257    0.649682    0.651241    11.00000    0.04726    0.04171 =
         0.06064   -0.00255   -0.01226   -0.00303
AFIX  43
H6    2    0.313309    0.708915    0.646988    11.00000   -1.20000
AFIX   0
C7    1    0.522636    0.663825    0.605208    11.00000    0.06481    0.04283 =
         0.05287   -0.00047   -0.00694   -0.01173
C8    1    0.649637    0.579199    0.608993    11.00000    0.05986    0.05272 =
         0.07173   -0.00401    0.01225   -0.00942
AFIX  43
H8    2    0.732629    0.591343    0.577257    11.00000   -1.20000
AFIX   0
C9    1    0.649936    0.475654    0.661422    11.00000    0.04824    0.05299 =
         0.09316    0.00199    0.00868    0.00513
AFIX  43
H9    2    0.734301    0.416808    0.665291    11.00000   -1.20000
AFIX   0
C10   1    0.525775    0.458697    0.708258    11.00000    0.04886    0.04486 =
         0.07014    0.00803   -0.00156    0.00151
AFIX  43
H10   2    0.527448    0.388094    0.743131    11.00000   -1.20000
AFIX   0
C11   1    0.173392    0.342831    0.672475    11.00000    0.03769    0.04714 =
         0.05439   -0.00166   -0.00119   -0.00705
C12   1    0.094903    0.414859    0.619463    11.00000    0.04780    0.05251 =
         0.06208    0.00161   -0.00808   -0.00267
AFIX  43
H12   2    0.045581    0.497318    0.631479    11.00000   -1.20000
AFIX   0
C13   1    0.088905    0.364919    0.547846    11.00000    0.07862    0.07567 =
         0.05473    0.00988   -0.00912   -0.01846
AFIX  43
H13   2    0.035970    0.413562    0.511570    11.00000   -1.20000
AFIX   0
C14   1    0.161730    0.243294    0.531157    11.00000    0.09553    0.08394 =
         0.05563   -0.01102    0.01649   -0.03435
AFIX  43
H14   2    0.157353    0.208778    0.483331    11.00000   -1.20000
AFIX   0
C15   1    0.240415    0.172398    0.583775    11.00000    0.07213    0.06326 =
         0.08914   -0.01833    0.02746   -0.00175
AFIX  43
H15   2    0.290158    0.090278    0.571503    11.00000   -1.20000
AFIX   0
C16   1    0.247235    0.221079    0.655265    11.00000    0.05139    0.05495 =
         0.07409    0.00072   -0.00067    0.00579
AFIX  43
H16   2    0.300934    0.172292    0.691227    11.00000   -1.20000
AFIX   0
N1    3    0.183113    0.397126    0.746540    11.00000    0.04308    0.05000 =
         0.04892   -0.00019   -0.00291   -0.00879
N2    3    0.518531    0.774420    0.549205    11.00000    0.08458    0.06037 =
         0.06370    0.00753   -0.01309   -0.02076
O1    4    0.005981    0.242693    0.782501    11.00000    0.11262    0.11978 =
         0.08075   -0.02196    0.02266   -0.07675
O2    4    0.627912    0.785942    0.506926    11.00000    0.13258    0.09901 =
         0.07790    0.02210    0.02715   -0.01266
O3    4    0.407796    0.849796    0.547007    11.00000    0.08673    0.08268 =
         0.12178    0.04546   -0.02100   -0.01067
S1    5    0.328518    0.560104    0.847796    11.00000    0.04858    0.07800 =
         0.06163   -0.01559   -0.00436   -0.01213
HKLF 4
REM  ljs42s in P212121 #19
REM R1 =  0.0448 for   3144 Fo > 4sig(Fo)  and  0.0534 for all   3775 data
REM    199 parameters refined using      0 restraints
END
WGHT      0.0789      0.0000
REM Highest difference peak  0.321,  deepest hole -0.161,  1-sigma level  0.045
Q1    1   0.3065  0.5764  0.8032  11.00000  0.05    0.32
  REM The information below was added by Olex2.
  REM
  REM R1 = 0.0448 for 3144 Fo > 4sig(Fo) and 0.0534 for all 14232 data
  REM n/a parameters refined using n/a restraints
  REM Highest difference peak 0.32, deepest hole -0.16
  REM Mean Shift 0, Max Shift -0.001.
  REM +++ Tabular Listing of Refinement Information +++
  REM R1_all = 0.0534
  REM R1_gt = 0.0448
  REM wR_ref = 0.1211
  REM GOOF = 1.012
  REM Shift_max = -0.001
  REM Shift_mean = 0
  REM Reflections_all = 14232
  REM Reflections_gt = 3144
  REM Parameters = n/a
  REM Hole = -0.16
  REM Peak = 0.32
  REM Flack = 0.09(7)
;
