# Supplementary material for: Spontaneous resolution and crystal structure of (2S)-2-(3-nitro­phen­yl)-3-phenyl-2,3,5,6-tetra­hydro-4H-1,3-thia­zin-4-one; crystal structure of rac-2-(4-nitro­phen­yl)-3-phenyl-2,3,5,6-tetra­hydro-4H-1,3-thia­zin-4-one
Source: Acta Crystallogr E Crystallogr Commun. 2018 Mar 6;74(Pt 4):454–7. doi: 10.1107/S2056989018003444 (PMC5946966; doi:10.1107/S2056989018003444)
Supplement: Supplementary file 2 [file e-74-00454-1sup2.hkl]

# 
# h,k,l, Fc-squared, Fo-squared, sigma(Fo-squared) and status flag 
# 
data_1
_shelx_title ' ' 
_shelx_refln_list_code          4 
_shelx_F_calc_maximum      250.14 
_exptl_crystal_F_000      1312.00 
_reflns_d_resolution_high  0.7457 
 
loop_ 
 _symmetry_equiv_pos_as_xyz 
 'x, y, z' 
 '-x+1/2, -y, z+1/2' 
 'x+1/2, -y+1/2, -z' 
 '-x, y+1/2, -z+1/2' 
 '-x, -y, -z' 
 'x-1/2, y, -z-1/2' 
 '-x-1/2, y-1/2, z' 
 'x, -y-1/2, z-1/2' 
 
_cell_length_a    15.8009 
_cell_length_b    10.2796 
_cell_length_c    18.4601 
_cell_angle_alpha  90.000 
_cell_angle_beta   90.000 
_cell_angle_gamma  90.000 
 
_shelx_F_squared_multiplier     1.000 
 
loop_ 
 _refln_index_h 
 _refln_index_k 
 _refln_index_l 
 _refln_F_squared_calc 
 _refln_F_squared_meas 
 _refln_F_squared_sigma 
 _refln_observed_status 
   2   0   0     1393.94     1362.98     49.66 o 
   4   0   0      888.34      794.12     21.22 o 
   6   0   0      180.62      163.22     15.61 o 
   8   0   0     4911.50     4687.23    106.12 o 
  10   0   0     8210.45     8086.26    148.08 o 
  12   0   0       72.95       77.99      9.73 o 
  14   0   0       20.98       31.05     24.74 o 
  16   0   0       60.56       66.84     16.19 o 
  18   0   0       74.18       69.25     19.40 o 
  20   0   0      103.35      145.85     42.18 o 
   2   1   0    13287.27    12669.62    202.62 o 
   4   1   0     1352.27     1224.70     21.26 o 
   6   1   0       54.42       73.26      4.65 o 
   8   1   0     7046.23     6754.82     95.09 o 
  10   1   0       34.95       56.62      5.92 o 
  12   1   0        6.59        2.10      4.81 o 
  14   1   0      781.28      698.23     21.26 o 
  16   1   0      313.75      359.19     25.82 o 
  18   1   0       22.18       29.16     15.66 o 
  20   1   0        3.54        8.32     23.84 o 
   0   2   0    62569.95    58324.84   1216.70 o 
   2   2   0    31174.58    32327.32    513.34 o 
   4   2   0     2349.45     2320.98     38.28 o 
   6   2   0      542.92      546.40     12.70 o 
   8   2   0        8.16       21.12      4.34 o 
  10   2   0     1423.49     1457.63     29.21 o 
  12   2   0      328.22      363.63     19.56 o 
  14   2   0       17.38       43.92     12.15 o 
  16   2   0       17.08      174.47     38.46 o 
  18   2   0       55.45       63.23     16.69 o 
  20   2   0       94.37      135.27     21.78 o 
   2   3   0    13558.48    13342.61    214.64 o 
   4   3   0       65.19       72.19      5.01 o 
   6   3   0     4382.76     4107.27     66.15 o 
   8   3   0     1051.22     1141.71     23.24 o 
  10   3   0      149.80      195.77     12.38 o 
  12   3   0        5.80        8.02      8.68 o 
  14   3   0      151.84      196.18     21.02 o 
  16   3   0       32.86       51.48     13.82 o 
  18   3   0       98.74      147.79     42.88 o 
  20   3   0        0.41        4.96     13.78 o 
   0   4   0     2608.57     2166.39     52.15 o 
   2   4   0     2656.09     2396.87     43.30 o 
   4   4   0        8.02        2.36      4.69 o 
   6   4   0       91.00       86.18      6.18 o 
   8   4   0     2632.70     2249.03     44.60 o 
  10   4   0      122.97      144.55     11.59 o 
  12   4   0        0.05        0.96      8.20 o 
  14   4   0       34.27       47.15     12.56 o 
  16   4   0       47.23       64.57     14.41 o 
  18   4   0        7.13        9.98     17.60 o 
  20   4   0        8.02       25.27     24.15 o 
   2   5   0     4016.31     4003.14     70.15 o 
   4   5   0      505.68      471.55     12.88 o 
   6   5   0     1173.68     1067.51     22.93 o 
   8   5   0     2691.59     2498.34     49.75 o 
  10   5   0      312.01      285.74     16.18 o 
  12   5   0        0.69       -2.41      9.04 o 
  14   5   0      139.58      130.60     18.84 o 
  16   5   0       35.67       70.50     16.23 o 
  18   5   0        0.45        6.02     13.10 o 
   0   6   0    12485.11    11908.31    259.12 o 
   2   6   0       99.33      122.72     11.51 o 
   4   6   0      191.44      237.78     12.29 o 
   6   6   0       35.80       32.44      7.07 o 
   8   6   0      514.34      493.71     17.59 o 
  10   6   0      497.95      412.13     30.39 o 
  12   6   0      709.39      644.91     25.34 o 
  14   6   0        3.41       14.14     10.93 o 
  16   6   0       60.99       50.70     15.50 o 
  18   6   0       57.24       37.37     14.44 o 
   2   7   0     1019.67      931.62     22.03 o 
   4   7   0       80.07       69.73      8.05 o 
   6   7   0      179.39      177.33     13.56 o 
   8   7   0      512.31      437.56     18.07 o 
  10   7   0       61.13       59.41     11.37 o 
  12   7   0      350.43      349.88     61.88 o 
  14   7   0        5.09       12.86     11.44 o 
  16   7   0       55.37       51.54     15.65 o 
  18   7   0       82.60       41.53     16.02 o 
   0   8   0      450.57      384.94    124.35 o 
   2   8   0      142.85      143.30     20.89 o 
   4   8   0       22.59       12.93      7.51 o 
   6   8   0      333.64      355.63     17.46 o 
   8   8   0      668.21      550.96     23.84 o 
  10   8   0      641.31      542.91     27.34 o 
  12   8   0      117.92       82.11     14.44 o 
  14   8   0       33.29       19.13     10.13 o 
  16   8   0        7.92        3.49     11.29 o 
   2   9   0       19.93       22.10      7.80 o 
   4   9   0      140.82      134.12     16.22 o 
   6   9   0      200.05      209.79     15.77 o 
   8   9   0        7.80       36.99     11.60 o 
  10   9   0        6.99        4.90     10.70 o 
  12   9   0        3.78        6.40     10.04 o 
  14   9   0        2.53       -8.44      9.36 o 
   0  10   0      842.01      707.40     36.05 o 
   2  10   0       73.57       74.57     11.54 o 
   4  10   0        0.97        6.97      8.87 o 
   6  10   0       55.13       62.52     11.68 o 
   8  10   0        0.06        2.64      9.82 o 
  10  10   0        0.15       -0.79     10.71 o 
  12  10   0        1.22       13.77      9.32 o 
  14  10   0       19.86       16.45      8.79 o 
   2  11   0       23.05       11.20     10.05 o 
   4  11   0       91.04       73.32     13.09 o 
   6  11   0        7.30       27.04     11.33 o 
   8  11   0       28.03       40.85     15.47 o 
  10  11   0        0.32        2.53     11.79 o 
  12  11   0       20.27       48.19     15.64 o 
   0  12   0       83.71       78.53     23.91 o 
   2  12   0       48.21       58.14     13.17 o 
   4  12   0        6.84       -1.62     11.52 o 
   6  12   0        6.36       29.06     12.94 o 
   8  12   0        0.00        5.16     10.21 o 
  10  12   0        1.66       18.97     16.04 o 
   2  13   0       33.36       25.26     12.64 o 
   4  13   0       41.65       52.53     14.55 o 
   6  13   0        5.10       27.94     21.53 o 
   1   1   1     1958.58     1752.67     20.09 o 
   2   1   1     2276.31     2357.46     27.22 o 
   3   1   1        0.59        3.79      1.55 o 
   4   1   1    35937.59    37007.96    400.42 o 
   5   1   1      568.17      592.84      8.49 o 
   6   1   1      657.51      599.39      8.88 o 
   7   1   1     1684.54     1582.98     18.43 o 
   8   1   1       36.72       52.00      3.58 o 
   9   1   1      325.07      312.39      6.79 o 
  10   1   1      344.35      362.23      7.76 o 
  11   1   1      175.30      214.66      7.25 o 
  12   1   1       47.10       64.15      5.94 o 
  13   1   1      290.73      308.52     13.62 o 
  14   1   1      139.15      159.06     11.68 o 
  15   1   1        6.53        4.43      5.56 o 
  16   1   1        2.08        8.73      7.35 o 
  17   1   1       38.84       51.08      9.89 o 
  18   1   1       15.66       15.33     10.12 o 
  19   1   1        9.28       22.23     10.53 o 
  20   1   1       38.97       39.28     12.76 o 
  21   1   1       15.25       19.97     12.07 o 
   0   2   1     1124.74     1030.26     21.05 o 
   1   2   1     2001.24     1715.36     20.40 o 
   2   2   1    53612.95    53053.03    573.29 o 
   3   2   1     2984.88     2840.19     34.40 o 
   4   2   1       18.70       26.90      2.77 o 
   5   2   1    15226.69    14829.84    162.92 o 
   6   2   1     4883.06     5097.05     69.79 o 
   7   2   1      427.53      450.68      8.69 o 
   8   2   1      795.06      813.50     13.41 o 
   9   2   1      114.66      147.27      6.18 o 
  10   2   1      256.83      275.04      8.44 o 
  11   2   1        1.37        0.81      3.88 o 
  12   2   1     1175.74     1112.30     20.95 o 
  13   2   1      226.91      300.48     14.51 o 
  14   2   1       17.07       24.52      7.68 o 
  15   2   1      260.84      296.98     18.11 o 
  16   2   1        0.50       -5.94      9.88 o 
  17   2   1       58.23       76.12     13.81 o 
  18   2   1       67.94       94.83     14.38 o 
  19   2   1       50.83       75.07     14.42 o 
  20   2   1        0.52        4.72     10.79 o 
   1   3   1      105.55      119.80      4.18 o 
   2   3   1    10964.22     9751.38    270.95 o 
   3   3   1     1899.46     1639.42     20.07 o 
   4   3   1     5440.20     5220.41     59.65 o 
   5   3   1      182.50      204.47      6.51 o 
   6   3   1     5537.76     5514.60     63.99 o 
   7   3   1       11.83       11.73      3.21 o 
   8   3   1      135.33      180.19      7.20 o 
   9   3   1      113.84      142.48      7.16 o 
  10   3   1     1058.88      914.14     18.21 o 
  11   3   1     1365.54     1174.25     23.20 o 
  12   3   1      531.63      436.52     13.46 o 
  13   3   1      613.97      547.62     16.78 o 
  14   3   1      157.10      217.05     14.65 o 
  15   3   1       71.79       86.50     11.60 o 
  16   3   1      103.01      138.82     13.21 o 
  17   3   1       92.14       90.94     15.15 o 
  18   3   1       16.12       13.60     16.04 o 
  19   3   1       12.64       39.40     12.99 o 
  20   3   1       64.93       66.51     11.46 o 
   0   4   1      280.40      229.57     10.33 o 
   1   4   1      295.64      241.34      5.72 o 
   2   4   1     2015.20     1867.62     23.12 o 
   3   4   1     4417.04     3980.05     46.79 o 
   4   4   1      251.36      246.80      6.01 o 
   5   4   1     4440.78     4358.09     49.66 o 
   6   4   1      979.07     1050.46     16.18 o 
   7   4   1      184.36      188.54      7.74 o 
   8   4   1      330.73      362.61      8.98 o 
   9   4   1       75.81      104.25      6.99 o 
  10   4   1      254.23      280.97     10.21 o 
  11   4   1      522.90      455.16     13.07 o 
  12   4   1      813.84      726.63     18.88 o 
  13   4   1        7.00       17.58      7.03 o 
  14   4   1      427.00      435.73     16.89 o 
  15   4   1      111.02      146.61     13.67 o 
  16   4   1        0.77        9.08      7.67 o 
  17   4   1       51.86       45.64     10.64 o 
  18   4   1       51.56       38.08     13.63 o 
  19   4   1        4.24       25.23     13.67 o 
  20   4   1       14.00       28.52      9.62 o 
   1   5   1     2585.89     2350.90     29.00 o 
   2   5   1       68.44       74.48      4.49 o 
   3   5   1       19.18       18.47      3.13 o 
   4   5   1      524.14      520.38      9.60 o 
   5   5   1       86.61      102.88      5.09 o 
   6   5   1       70.65       70.30      4.59 o 
   7   5   1      432.66      346.20      8.90 o 
   8   5   1        2.74       -3.44      4.44 o 
   9   5   1      217.99      241.30     10.21 o 
  10   5   1       46.56       54.30      6.43 o 
  11   5   1        0.75        2.58      5.72 o 
  12   5   1       78.50      101.18      9.56 o 
  13   5   1       35.20       52.51      8.22 o 
  14   5   1      281.95      278.94     15.64 o 
  15   5   1       33.83       38.42      9.47 o 
  16   5   1      143.00      139.76     14.08 o 
  17   5   1       60.81       44.09     11.52 o 
  18   5   1       44.76       41.13     13.29 o 
  19   5   1       17.50       42.77     12.52 o 
   0   6   1      541.60      523.85     14.68 o 
   1   6   1      274.96      260.24     12.80 o 
   2   6   1       15.68       15.02      3.50 o 
   3   6   1        0.88        4.31      3.08 o 
   4   6   1      784.22      757.07     13.04 o 
   5   6   1       26.05       18.78      3.75 o 
   6   6   1        9.66        4.36      3.68 o 
   7   6   1        3.81        1.54      4.38 o 
   8   6   1      330.72      320.47     11.45 o 
   9   6   1       19.71       30.60      6.28 o 
  10   6   1      471.77      403.16     12.60 o 
  11   6   1      127.18      156.57     10.86 o 
  12   6   1      399.31      347.56     15.37 o 
  13   6   1      185.49      178.46     15.04 o 
  14   6   1      362.22      287.40     19.73 o 
  15   6   1        3.17       11.59      7.67 o 
  16   6   1        0.19        0.25      8.39 o 
  17   6   1        0.03       12.60      9.62 o 
  18   6   1       10.38       17.10      9.74 o 
   1   7   1       15.68       20.06      4.53 o 
   2   7   1      801.22      779.96     13.99 o 
   3   7   1      499.25      428.00     10.23 o 
   4   7   1      489.21      443.53     10.05 o 
   5   7   1        5.77        2.25      3.93 o 
   6   7   1       14.67       25.06      5.60 o 
   7   7   1       82.28      101.66      7.86 o 
   8   7   1        0.44        0.44      5.45 o 
   9   7   1      178.76      197.00     11.21 o 
  10   7   1        2.50        0.12      5.81 o 
  11   7   1        7.28       14.44      6.88 o 
  12   7   1       39.70       50.73      9.75 o 
  13   7   1      100.86       94.37     10.17 o 
  14   7   1        0.05       -3.31      6.91 o 
  15   7   1       25.06       29.10     12.74 o 
  16   7   1        1.23       10.63      9.11 o 
  17   7   1        1.30       12.56      8.76 o 
  18   7   1       47.06       40.01      9.54 o 
   0   8   1      134.82      118.01     10.09 o 
   1   8   1       18.59       17.74      4.85 o 
   2   8   1      348.93      353.69     20.22 o 
   3   8   1      166.76      171.45      9.52 o 
   4   8   1      397.99      374.53     11.01 o 
   5   8   1      228.78      238.13     10.73 o 
   6   8   1       29.56       37.44      6.48 o 
   7   8   1      486.14      428.11     13.24 o 
   8   8   1        6.50       11.03      6.31 o 
   9   8   1        1.97        0.80      6.46 o 
  10   8   1        8.93       30.61      8.10 o 
  11   8   1        0.10       -4.79      6.39 o 
  12   8   1        3.15        6.75      6.37 o 
  13   8   1       45.98       37.21      8.68 o 
  14   8   1       27.68       19.01      8.31 o 
  15   8   1        6.21       -0.30      6.81 o 
  16   8   1       50.36       20.35      8.03 o 
  17   8   1        0.16       60.23     39.00 o 
   1   9   1      283.32      253.03     30.65 o 
   2   9   1        7.59        0.24      4.67 o 
   3   9   1      245.31      238.94     13.24 o 
   4   9   1      121.98      129.58      9.06 o 
   5   9   1        1.32       14.45      9.15 o 
   6   9   1      165.25      193.74     12.81 o 
   7   9   1      139.74      176.18     10.73 o 
   8   9   1       71.12       68.74      8.88 o 
   9   9   1        3.87       15.03      6.89 o 
  10   9   1        0.50       -0.25      7.31 o 
  11   9   1        6.77        7.21      8.35 o 
  12   9   1       42.56       28.63      7.83 o 
  13   9   1       22.81       11.44      6.59 o 
  14   9   1       72.95       33.24      9.48 o 
  15   9   1        6.72       15.07      5.98 o 
   0  10   1      173.45      165.78     19.27 o 
   1  10   1       22.94       37.35      6.80 o 
   2  10   1       83.63       95.42      8.10 o 
   3  10   1        2.83        6.73      6.42 o 
   4  10   1       12.63       16.84      6.54 o 
   5  10   1      194.72      163.57     13.21 o 
   6  10   1       30.87       39.63      7.62 o 
   7  10   1        6.34       -1.52      6.54 o 
   8  10   1       60.35       53.16      8.85 o 
   9  10   1       18.69       10.83      7.07 o 
  10  10   1        1.91       10.10      8.13 o 
  11  10   1        4.43        9.46     10.31 o 
  12  10   1       11.78       13.01      7.36 o 
  13  10   1        0.03       -4.09      5.74 o 
  14  10   1        9.11       31.08     11.48 o 
   1  11   1        3.75       19.72      7.30 o 
   2  11   1       11.38       25.68      7.74 o 
   3  11   1        2.10       -0.82      7.07 o 
   4  11   1        2.14       10.43      7.42 o 
   5  11   1       13.76       14.19      7.58 o 
   6  11   1        3.29        7.38      7.62 o 
   7  11   1        1.62       11.31      7.52 o 
   8  11   1       15.77       22.80      8.24 o 
   9  11   1        1.90        9.97      8.79 o 
  10  11   1        0.21        6.13      9.70 o 
  11  11   1        7.08        9.04      8.37 o 
  12  11   1        0.03       10.64      6.65 o 
   0  12   1       95.90      100.00     17.31 o 
   1  12   1        3.46       11.45      9.22 o 
   2  12   1      156.61      113.61     13.22 o 
   3  12   1        0.40       10.03      7.99 o 
   4  12   1        5.76        4.70      8.00 o 
   5  12   1       11.45       16.30      9.15 o 
   6  12   1       17.36       22.66      8.79 o 
   7  12   1        0.97       10.30      7.92 o 
   8  12   1       10.14       23.60      8.90 o 
   9  12   1        0.01       14.59      8.93 o 
  10  12   1        4.56       13.20      9.06 o 
   1  13   1       27.11       77.21     12.72 o 
   2  13   1        4.12       25.15      9.34 o 
   3  13   1       14.74       31.84      9.37 o 
   4  13   1       16.19       15.47      9.23 o 
   5  13   1        1.73       22.60      8.93 o 
   6  13   1        0.05       19.99      8.22 o 
   0   0   2    10630.64    10493.64    285.62 o 
   1   0   2     8184.04     9090.21    170.75 o 
   2   0   2      427.15      394.68      8.00 o 
   3   0   2    44475.34    43291.43    617.57 o 
   4   0   2     9851.18     9708.53    141.20 o 
   5   0   2       15.39       14.47      3.20 o 
   6   0   2     1440.54     1322.91     23.75 o 
   7   0   2     4438.57     4374.98     68.11 o 
   8   0   2      168.08      195.34      9.00 o 
   9   0   2      221.82      229.37     11.44 o 
  10   0   2       33.68       54.06      6.77 o 
  11   0   2       38.06       54.67      7.56 o 
  12   0   2        1.99       -1.46      4.53 o 
  13   0   2      818.97      734.80     19.49 o 
  14   0   2       15.13       19.24      8.03 o 
  15   0   2      470.73      486.63     22.20 o 
  16   0   2      211.87      242.91     17.86 o 
  17   0   2      652.14      648.99     30.04 o 
  18   0   2       60.46       53.42     17.68 o 
  19   0   2       18.36       16.31     24.04 o 
  20   0   2       27.85       33.06     52.75 o 
  21   0   2        0.54       24.83     20.41 o 
   1   1   2      163.91      153.11      3.38 o 
   2   1   2    17220.37    17273.00    196.62 o 
   3   1   2    12591.24    12486.85    133.98 o 
   4   1   2     1471.32     1403.19     17.68 o 
   5   1   2     1430.04     1297.31     17.02 o 
   6   1   2      464.73      456.57      7.93 o 
   7   1   2       72.53       93.99      4.46 o 
   8   1   2      153.79      150.98      5.66 o 
   9   1   2       95.95       83.00      5.00 o 
  10   1   2     1840.04     1843.72     24.57 o 
  11   1   2      817.43      720.95     14.33 o 
  12   1   2        9.80       15.78      4.78 o 
  13   1   2      116.14      163.14      9.23 o 
  14   1   2       43.06       45.09      7.49 o 
  15   1   2       88.86      103.14      9.95 o 
  16   1   2       15.43       46.28     13.31 o 
  17   1   2       21.90       22.53      9.39 o 
  18   1   2       53.76       82.78     12.73 o 
  19   1   2       47.55       55.28     12.12 o 
  20   1   2        1.79       18.14     12.18 o 
  21   1   2        4.08       32.81     19.94 o 
   0   2   2       63.02       61.31      6.13 o 
   1   2   2    10418.28    10221.55    108.37 o 
   2   2   2      787.19      717.63     10.15 o 
   3   2   2    30952.00    30686.21    348.49 o 
   4   2   2    14001.70    14147.35    155.13 o 
   5   2   2       91.41      137.18      5.78 o 
   6   2   2      407.60      462.84      8.61 o 
   7   2   2     2321.14     2435.11     30.85 o 
   8   2   2        4.40        0.64      2.52 o 
   9   2   2     1319.56     1230.43     17.56 o 
  10   2   2        0.02        2.47      3.56 o 
  11   2   2      426.35      417.58     10.72 o 
  12   2   2        0.46        2.54      5.30 o 
  13   2   2        0.55        6.29      5.86 o 
  14   2   2       68.01      118.06     18.17 o 
  15   2   2      122.00      152.93     16.45 o 
  16   2   2      141.65      153.91     13.18 o 
  17   2   2       28.78       47.78     12.23 o 
  18   2   2       63.19       62.70     11.93 o 
  19   2   2       11.88       20.03     10.59 o 
  20   2   2        8.52       13.42      9.91 o 
   1   3   2      107.65       92.04      4.12 o 
   2   3   2      446.24      413.76      7.16 o 
   3   3   2      237.80      236.73      5.45 o 
   4   3   2       26.02       30.70      3.49 o 
   5   3   2       27.07       27.91      3.30 o 
   6   3   2     1010.32      963.46     14.76 o 
   7   3   2      499.29      448.82      9.68 o 
   8   3   2        0.69        1.96      3.09 o 
   9   3   2      654.47      614.78     11.84 o 
  10   3   2       52.63       60.47      5.47 o 
  11   3   2        0.00        0.58      4.62 o 
  12   3   2       20.01       46.57      7.06 o 
  13   3   2        1.43        7.24      5.56 o 
  14   3   2        1.25        8.71      6.33 o 
  15   3   2        4.76        5.64      7.53 o 
  16   3   2      112.66      115.16     14.19 o 
  17   3   2       45.97       65.62     14.14 o 
  18   3   2      122.53      148.46     16.37 o 
  19   3   2       18.92       17.72     12.62 o 
  20   3   2        0.02       11.43      9.35 o 
   0   4   2     1275.53     1167.98     22.24 o 
   1   4   2        2.06        4.48      2.26 o 
   2   4   2     1454.67     1350.52     17.77 o 
   3   4   2      350.77      278.19      6.28 o 
   4   4   2      311.81      280.82      6.45 o 
   5   4   2     2696.88     2737.09     33.93 o 
   6   4   2      417.88      426.24      9.12 o 
   7   4   2     1425.91     1148.95     17.81 o 
   8   4   2      168.97      191.57      7.64 o 
   9   4   2        7.87        3.63      4.52 o 
  10   4   2       64.77       72.56      7.35 o 
  11   4   2      348.45      336.96     12.22 o 
  12   4   2        3.13       10.69      6.17 o 
  13   4   2       21.91       25.32      7.76 o 
  14   4   2       10.12       20.66      7.41 o 
  15   4   2      316.57      300.25     17.36 o 
  16   4   2        2.33        4.69      8.22 o 
  17   4   2       58.79       58.33     13.26 o 
  18   4   2       27.45       19.53     13.33 o 
  19   4   2       18.60       47.03     16.80 o 
  20   4   2        1.47       70.95     48.78 o 
   1   5   2     5857.55     5405.42     60.91 o 
   2   5   2       80.28      102.24      5.11 o 
   3   5   2      316.53      355.35      7.77 o 
   4   5   2      278.05      261.87      7.36 o 
   5   5   2      215.79      204.68      7.50 o 
   6   5   2      514.11      520.26     11.14 o 
   7   5   2      130.04      149.51      7.20 o 
   8   5   2       80.62      107.64      7.23 o 
   9   5   2     1208.43     1102.97     19.39 o 
  10   5   2      101.50      121.05      9.02 o 
  11   5   2      562.70      534.87     14.35 o 
  12   5   2       48.86       57.92      7.94 o 
  13   5   2        2.88       13.98      6.95 o 
  14   5   2       10.02       21.43      7.94 o 
  15   5   2        5.71       16.76      8.33 o 
  16   5   2       13.45       31.96      9.58 o 
  17   5   2        5.72        0.04      8.76 o 
  18   5   2       40.99       43.96     12.82 o 
  19   5   2       65.15       57.38     14.56 o 
   0   6   2      209.51      265.79     11.70 o 
   1   6   2      841.45      789.51     13.34 o 
   2   6   2      674.08      599.61     11.17 o 
   3   6   2     1543.83     1433.74     20.40 o 
   4   6   2        3.62        4.44      3.25 o 
   5   6   2     1971.96     1637.44     24.03 o 
   6   6   2        9.54        9.90      4.14 o 
   7   6   2      131.90      174.61      8.80 o 
   8   6   2        2.87        2.63      4.81 o 
   9   6   2      922.38      781.04     16.24 o 
  10   6   2       45.30       53.11      8.10 o 
  11   6   2       11.32       15.76      6.58 o 
  12   6   2        3.96       15.04      6.60 o 
  13   6   2       75.41      106.98     12.42 o 
  14   6   2       14.04       18.29      8.01 o 
  15   6   2       18.59       18.27      7.64 o 
  16   6   2        2.96       25.52     17.17 o 
  17   6   2       37.96       32.39     10.46 o 
  18   6   2        2.70       11.02      8.79 o 
   1   7   2     1223.69     1114.61     17.70 o 
   2   7   2       70.32       73.04      5.66 o 
   3   7   2      200.30      186.32      7.88 o 
   4   7   2        2.60        6.08      3.89 o 
   5   7   2        4.12        5.53      4.08 o 
   6   7   2      175.99      160.34      8.98 o 
   7   7   2       59.24       74.05      7.25 o 
   8   7   2      148.06      151.85      9.58 o 
   9   7   2        0.10        2.85      5.91 o 
  10   7   2       30.51       35.78      7.80 o 
  11   7   2      204.39      203.02     15.19 o 
  12   7   2        2.66        1.48      6.55 o 
  13   7   2        2.71       18.13     11.73 o 
  14   7   2        2.51       29.28     12.31 o 
  15   7   2        0.07        9.45      7.79 o 
  16   7   2        1.75        8.62      7.52 o 
  17   7   2        3.86        9.92      7.93 o 
  18   7   2       27.70       31.21     13.21 o 
   0   8   2       70.16       72.85      8.92 o 
   1   8   2        4.05        3.81      4.24 o 
   2   8   2       53.84       61.08      5.90 o 
   3   8   2     1475.31     1247.81     23.18 o 
   4   8   2        0.57        1.93      5.65 o 
   5   8   2        4.59        6.63      5.27 o 
   6   8   2       71.08       82.95      7.90 o 
   7   8   2      221.44      233.22     11.47 o 
   8   8   2        7.34        6.70      6.55 o 
   9   8   2       52.39       60.48      8.14 o 
  10   8   2      135.11      116.17     10.21 o 
  11   8   2       26.08       23.24      7.46 o 
  12   8   2        1.35        3.31      7.73 o 
  13   8   2        0.77        7.53      9.67 o 
  14   8   2        0.35        2.22      6.09 o 
  15   8   2        0.16       17.07      7.20 o 
  16   8   2        0.50       13.40     11.95 o 
  17   8   2        6.81       13.46      6.56 o 
   1   9   2       63.58       92.94      8.98 o 
   2   9   2       12.50       19.00      5.08 o 
   3   9   2      338.57      372.43     15.35 o 
   4   9   2      259.54      244.69     14.59 o 
   5   9   2        0.41       -3.81      5.63 o 
   6   9   2        0.22        0.84      6.22 o 
   7   9   2      161.29      154.10     10.30 o 
   8   9   2        0.62        8.05      6.69 o 
   9   9   2       58.56       76.10      9.53 o 
  10   9   2        1.46        1.90      7.33 o 
  11   9   2       45.29       26.38      8.36 o 
  12   9   2        1.22        2.88      8.21 o 
  13   9   2        0.01        3.52      5.57 o 
  14   9   2        4.78       10.99     12.08 o 
  15   9   2        0.36       19.09     10.06 o 
   0  10   2      165.74      168.96     22.86 o 
   1  10   2       31.00       39.83      6.21 o 
   2  10   2       41.55       52.02      6.90 o 
   3  10   2       15.34       30.82      6.98 o 
   4  10   2       46.42       66.99      8.65 o 
   5  10   2       59.23       89.25      9.46 o 
   6  10   2      108.26       85.53      9.12 o 
   7  10   2       50.84       51.17      7.94 o 
   8  10   2        6.99        0.66      6.85 o 
   9  10   2        1.33        1.19      7.51 o 
  10  10   2       32.47       26.89      8.62 o 
  11  10   2       47.59       26.80     10.00 o 
  12  10   2        0.92        7.14      8.72 o 
  13  10   2        1.63       13.68     10.62 o 
  14  10   2        2.67        8.74     11.09 o 
   1  11   2      395.51      332.25     38.99 o 
   2  11   2      114.02      127.73     13.29 o 
   3  11   2      109.74      120.86     11.47 o 
   4  11   2       45.04       36.74      8.12 o 
   5  11   2        8.21       14.84      7.84 o 
   6  11   2        2.67       -1.26      7.25 o 
   7  11   2       36.85       24.68      8.18 o 
   8  11   2        1.54        2.80      7.68 o 
   9  11   2      116.51      140.98     32.68 o 
  10  11   2        9.03       23.25      8.56 o 
  11  11   2       37.33       38.51      9.72 o 
  12  11   2        0.87       14.83      6.77 o 
   0  12   2       75.16       98.82     16.68 o 
   1  12   2        0.73        2.65      8.56 o 
   2  12   2        0.85        0.22      8.14 o 
   3  12   2        2.90       24.38      9.10 o 
   4  12   2        5.06        3.61      8.83 o 
   5  12   2        0.01        7.00      8.83 o 
   6  12   2        0.11       15.71      9.80 o 
   7  12   2        8.02        5.15      7.76 o 
   8  12   2        0.41        4.77      8.51 o 
   9  12   2       11.03       36.01      8.72 o 
  10  12   2        0.67       22.81     11.01 o 
   1  13   2       16.63       30.65     10.38 o 
   2  13   2        0.21       18.45      8.65 o 
   3  13   2        0.21       14.07      8.65 o 
   4  13   2        2.66       26.69      8.90 o 
   5  13   2        5.04       13.39      8.84 o 
   6  13   2        0.69       18.98      8.24 o 
   1   1   3     1137.20     1092.51     13.76 o 
   2   1   3        0.14        6.24      1.52 o 
   3   1   3       47.91       42.48      2.38 o 
   4   1   3      903.33      877.30     12.28 o 
   5   1   3     2817.69     2719.14     32.53 o 
   6   1   3        2.24        2.25      2.08 o 
   7   1   3       70.16       94.38      5.14 o 
   8   1   3     1131.36     1141.40     17.26 o 
   9   1   3     1048.00      993.02     16.84 o 
  10   1   3      147.59      148.29      7.16 o 
  11   1   3       40.50       47.95      5.77 o 
  12   1   3        0.10       -3.21      3.85 o 
  13   1   3       29.70       31.23      5.33 o 
  14   1   3       86.90       95.77      8.29 o 
  15   1   3        0.14       11.71      6.41 o 
  16   1   3       15.04       12.96      7.16 o 
  17   1   3        0.35       11.97      8.35 o 
  18   1   3       15.02        5.96     10.22 o 
  19   1   3       17.83       16.85     12.15 o 
  20   1   3        2.53        9.33     11.55 o 
   0   2   3     7093.35     6935.16    104.91 o 
   1   2   3       50.33       46.74      2.58 o 
   2   2   3    12451.36    12209.61    134.97 o 
   3   2   3     7093.89     6983.21     78.06 o 
   4   2   3     1637.22     1549.71     21.12 o 
   5   2   3       15.48       16.02      3.03 o 
   6   2   3      465.34      521.58     10.01 o 
   7   2   3        7.50       13.06      3.29 o 
   8   2   3      418.22      329.54      8.46 o 
   9   2   3     1472.11     1338.02     21.14 o 
  10   2   3       76.02       76.69      6.07 o 
  11   2   3      571.74      499.62     12.86 o 
  12   2   3      355.18      387.64     14.09 o 
  13   2   3      168.77      205.72     11.68 o 
  14   2   3      149.03      199.66     13.09 o 
  15   2   3      247.67      304.33     15.22 o 
  16   2   3        0.22       12.64      9.78 o 
  17   2   3      187.67      255.79     21.52 o 
  18   2   3       43.74       37.04     10.62 o 
  19   2   3       89.73      112.38     15.94 o 
  20   2   3       16.29       28.29     10.22 o 
   1   3   3     1032.10      841.43     11.65 o 
   2   3   3      660.97      655.16      9.75 o 
   3   3   3     7218.74     7113.16     77.39 o 
   4   3   3     2301.23     2351.56     29.23 o 
   5   3   3     1928.42     1814.29     24.85 o 
   6   3   3     1929.57     1788.58     23.86 o 
   7   3   3     4128.07     3855.79     46.79 o 
   8   3   3       77.85       62.56      4.78 o 
   9   3   3       41.61       62.10      5.61 o 
  10   3   3      110.84      135.66      7.74 o 
  11   3   3        0.08        2.73      4.90 o 
  12   3   3        9.65        9.16      5.73 o 
  13   3   3      166.16      218.14     12.30 o 
  14   3   3      280.42      291.85     15.38 o 
  15   3   3        2.97        3.91      6.81 o 
  16   3   3        0.51        0.47     10.24 o 
  17   3   3       30.29       46.59     10.09 o 
  18   3   3        0.63       20.50     10.10 o 
  19   3   3       19.82       16.84     12.52 o 
  20   3   3        7.62       22.76      9.86 o 
   0   4   3     8038.39     7626.73    117.52 o 
   1   4   3      653.01      642.91     10.25 o 
   2   4   3      133.95      130.39      5.55 o 
   3   4   3      102.39      132.00      4.98 o 
   4   4   3     3387.91     3321.44     38.81 o 
   5   4   3     1910.44     1983.46     26.27 o 
   6   4   3     1104.12     1073.82     16.67 o 
   7   4   3       42.80       42.00      4.50 o 
   8   4   3        4.29        4.43      3.96 o 
   9   4   3      159.46      177.97      7.88 o 
  10   4   3      196.07      197.97     10.08 o 
  11   4   3      398.18      379.16     12.59 o 
  12   4   3        6.38       14.34      6.42 o 
  13   4   3        5.20        3.70      6.13 o 
  14   4   3      259.14      285.31     15.27 o 
  15   4   3      197.46      239.92     14.89 o 
  16   4   3        8.74        9.69      7.99 o 
  17   4   3       29.32       39.45     12.77 o 
  18   4   3       29.33       46.62     18.52 o 
  19   4   3        0.42       16.82     10.35 o 
  20   4   3        1.78       71.26     40.97 o 
   1   5   3     1361.20     1255.40     19.52 o 
   2   5   3      135.66      174.98      7.83 o 
   3   5   3      797.50      824.68     13.06 o 
   4   5   3      664.79      618.08     13.95 o 
   5   5   3      200.75      206.59      6.95 o 
   6   5   3     1815.21     1666.21     23.88 o 
   7   5   3       11.00       13.29      4.10 o 
   8   5   3      169.22      151.24      7.44 o 
   9   5   3      237.44      260.42     10.16 o 
  10   5   3       62.71       82.38      8.33 o 
  11   5   3      541.85      447.93     13.55 o 
  12   5   3      169.54      186.62     19.05 o 
  13   5   3       28.31       52.35      7.97 o 
  14   5   3        9.44       17.83      7.15 o 
  15   5   3        0.01       16.14      7.20 o 
  16   5   3       15.91       20.11      9.97 o 
  17   5   3       45.20       46.04     10.78 o 
  18   5   3        6.12       -0.92     10.75 o 
  19   5   3        2.72       25.11     18.67 o 
   0   6   3       21.94       24.71      5.57 o 
   1   6   3      557.84      537.91     10.49 o 
   2   6   3      112.49      123.54      6.02 o 
   3   6   3       77.32      104.97      5.90 o 
   4   6   3       45.42       46.96      5.00 o 
   5   6   3       20.39       22.04      4.49 o 
   6   6   3       20.10       25.30      4.82 o 
   7   6   3        0.04        0.74      4.19 o 
   8   6   3      270.22      262.43     11.98 o 
   9   6   3       34.82       41.48      7.16 o 
  10   6   3        7.60       22.77      6.59 o 
  11   6   3        0.00        6.12      6.12 o 
  12   6   3      143.76      159.54     14.19 o 
  13   6   3       63.78       70.35     10.34 o 
  14   6   3        5.89       26.63      9.57 o 
  15   6   3        1.85        6.73      6.87 o 
  16   6   3       44.00       47.24     10.61 o 
  17   6   3        4.75        7.26      8.59 o 
  18   6   3       11.72       29.67     10.82 o 
   1   7   3       69.52       73.94      5.84 o 
   2   7   3      407.32      369.86      9.18 o 
   3   7   3        0.02        0.50      3.84 o 
   4   7   3     1507.90     1330.54     22.16 o 
   5   7   3        0.01        0.42      4.39 o 
   6   7   3      904.76      751.28     14.87 o 
   7   7   3       50.15       57.18      7.09 o 
   8   7   3        2.38        0.82      5.47 o 
   9   7   3      471.17      363.90     25.83 o 
  10   7   3        5.29        8.40      6.70 o 
  11   7   3       24.95       29.44      7.72 o 
  12   7   3        7.28       16.33      7.08 o 
  13   7   3       25.85       21.61      8.60 o 
  14   7   3       40.35       27.75     10.51 o 
  15   7   3        2.01       11.26      6.55 o 
  16   7   3       40.51       30.73      9.77 o 
  17   7   3        0.05        4.01      6.64 o 
   0   8   3       79.72       90.68     10.64 o 
   1   8   3      197.97      198.05      8.64 o 
   2   8   3       10.29        6.89      4.18 o 
   3   8   3      459.54      455.16     12.44 o 
   4   8   3      128.88      139.50      8.64 o 
   5   8   3      329.09      330.30     15.16 o 
   6   8   3        2.36       14.66      6.08 o 
   7   8   3      503.31      472.53     24.72 o 
   8   8   3      285.92      273.08     12.51 o 
   9   8   3       38.34       51.27      8.96 o 
  10   8   3      252.04      211.48     18.04 o 
  11   8   3       11.33       12.47      7.05 o 
  12   8   3       33.73       25.18      8.14 o 
  13   8   3       53.53       47.81     10.62 o 
  14   8   3       12.06        7.59     10.32 o 
  15   8   3        1.31        3.88      5.81 o 
  16   8   3       12.06        8.22      5.99 o 
   1   9   3       44.33       67.75      8.11 o 
   2   9   3      287.05      307.80     25.26 o 
   3   9   3       82.85      106.81      8.04 o 
   4   9   3       82.74       90.37      7.89 o 
   5   9   3        8.84       14.58      6.44 o 
   6   9   3      178.99      221.55     13.44 o 
   7   9   3        9.37       12.77      6.74 o 
   8   9   3       19.84        8.24      6.83 o 
   9   9   3       20.60       24.57      7.97 o 
  10   9   3        1.91        8.81      7.38 o 
  11   9   3       33.33       41.08      8.98 o 
  12   9   3        0.63       -2.93      8.53 o 
  13   9   3        4.33       -0.80      8.80 o 
  14   9   3        6.52        4.27     10.23 o 
  15   9   3        1.24       27.39     10.26 o 
   0  10   3       39.61       52.65      9.98 o 
   1  10   3       18.23       21.81      6.20 o 
   2  10   3        0.04        6.65      6.03 o 
   3  10   3       44.86       58.18      8.39 o 
   4  10   3       15.53       13.97      7.06 o 
   5  10   3      470.03      355.93     32.64 o 
   6  10   3        3.28        8.49      7.06 o 
   7  10   3        0.53        3.33      6.35 o 
   8  10   3       12.17       16.54      7.66 o 
   9  10   3        6.07       10.78      8.79 o 
  10  10   3       24.66        8.42      8.30 o 
  11  10   3        3.07        3.38      8.49 o 
  12  10   3        9.57        2.06      9.02 o 
  13  10   3        0.48        3.04      9.74 o 
  14  10   3        2.93       19.52     16.62 o 
   1  11   3       87.20      137.32     15.59 o 
   2  11   3       48.37       55.10      8.58 o 
   3  11   3        8.83       19.92      7.67 o 
   4  11   3        9.51        9.60      7.51 o 
   5  11   3        7.88        8.19      7.85 o 
   6  11   3       14.58       35.89      8.74 o 
   7  11   3        9.99       25.12      8.10 o 
   8  11   3        1.89        2.73      8.06 o 
   9  11   3       12.19       16.37      8.86 o 
  10  11   3       36.64       39.90     11.67 o 
  11  11   3       10.44       15.66      9.08 o 
  12  11   3        1.93       38.09     26.96 o 
   0  12   3       34.31       48.62     13.01 o 
   1  12   3        2.91       18.76      9.16 o 
   2  12   3       18.79       35.00      9.73 o 
   3  12   3        0.98        4.48      8.76 o 
   4  12   3        1.66       11.04      8.69 o 
   5  12   3        4.25       14.87      8.78 o 
   6  12   3        0.16       -2.15      8.18 o 
   7  12   3       13.89       18.04      8.35 o 
   8  12   3       62.30       44.66      9.56 o 
   9  12   3        0.68       20.85     10.50 o 
  10  12   3        6.18       11.31     24.45 o 
   1  13   3       21.40       20.00     10.42 o 
   2  13   3       10.52       34.16      9.88 o 
   3  13   3       18.27       31.40      9.16 o 
   4  13   3       42.13       51.92      9.60 o 
   5  13   3        2.30       23.38      8.98 o 
   6  13   3       18.71       26.28     11.71 o 
   0   0   4    12342.30    12189.27    332.88 o 
   1   0   4    14887.91    14338.25    239.03 o 
   2   0   4      754.24      714.51     18.37 o 
   3   0   4     5013.25     4913.23     83.20 o 
   4   0   4    18372.55    18831.40    308.29 o 
   5   0   4      596.11      627.02     15.28 o 
   6   0   4      286.63      262.82      8.22 o 
   7   0   4        4.65        5.17      3.21 o 
   8   0   4     2788.75     2612.68     44.18 o 
   9   0   4        5.21       14.73      4.48 o 
  10   0   4     1565.17     1374.80     27.85 o 
  11   0   4      371.35      401.72     13.68 o 
  12   0   4     1430.05     1443.54     42.25 o 
  13   0   4      115.04      107.69     10.38 o 
  14   0   4      481.43      510.58     20.70 o 
  15   0   4       23.84       43.80     11.60 o 
  16   0   4      112.15      163.61     18.74 o 
  17   0   4       18.27       14.25     11.64 o 
  18   0   4       88.27       47.16     15.99 o 
  19   0   4       86.70      100.65     20.04 o 
  20   0   4        3.76        2.27     12.68 o 
   1   1   4      371.10      336.42      6.23 o 
   2   1   4      931.68      832.40     11.37 o 
   3   1   4     4484.37     4547.39     51.54 o 
   4   1   4     6271.51     5947.17     66.74 o 
   5   1   4      109.12      144.29      4.93 o 
   6   1   4      638.31      545.37      9.66 o 
   7   1   4      383.95      416.12      8.51 o 
   8   1   4      665.29      575.95     11.49 o 
   9   1   4     1068.08     1033.43     17.56 o 
  10   1   4       36.33       43.19      4.94 o 
  11   1   4      151.13      182.13      8.02 o 
  12   1   4       22.02       22.80      5.31 o 
  13   1   4        2.06        2.27      4.89 o 
  14   1   4      250.98      299.63     12.88 o 
  15   1   4      520.58      493.65     16.63 o 
  16   1   4        2.20        8.49      9.17 o 
  17   1   4       66.38       74.35     10.31 o 
  18   1   4       35.82       27.04     11.50 o 
  19   1   4        1.59       14.97     12.41 o 
  20   1   4        1.54       -2.49      9.98 o 
   0   2   4    15797.54    16470.04    269.03 o 
   1   2   4     2982.60     2636.40     31.12 o 
   2   2   4     7024.64     7071.45     75.95 o 
   3   2   4     1850.21     1900.56     22.56 o 
   4   2   4      463.42      480.41      8.93 o 
   5   2   4      770.00      747.29     12.49 o 
   6   2   4       70.91       68.94      4.63 o 
   7   2   4      414.13      436.16      9.52 o 
   8   2   4     1011.13      941.74     15.18 o 
   9   2   4      134.76      163.49      7.75 o 
  10   2   4      488.14      493.51     10.93 o 
  11   2   4        0.11        5.28      4.11 o 
  12   2   4      510.86      472.13     13.00 o 
  13   2   4        6.71       11.74      7.10 o 
  14   2   4       12.00       31.14      6.88 o 
  15   2   4        6.86       13.84      6.97 o 
  16   2   4       42.62       34.04      9.29 o 
  17   2   4        1.18       10.06      9.95 o 
  18   2   4        3.53        8.45     11.15 o 
  19   2   4       65.38       89.35     13.07 o 
  20   2   4        7.10       18.80      9.73 o 
   1   3   4     1750.32     1639.14     20.12 o 
   2   3   4     1535.87     1348.95     17.19 o 
   3   3   4     3169.04     3035.94     34.98 o 
   4   3   4     2902.69     2799.54     35.59 o 
   5   3   4      680.83      647.79     11.08 o 
   6   3   4     1769.91     1628.87     23.57 o 
   7   3   4       13.88       13.77      3.77 o 
   8   3   4      103.95      134.69      7.03 o 
   9   3   4        1.86        0.24      3.61 o 
  10   3   4      111.70      119.84      7.43 o 
  11   3   4       20.05       26.00      5.43 o 
  12   3   4       65.66       68.56      8.26 o 
  13   3   4       54.91       92.58      9.31 o 
  14   3   4       66.33       85.79      9.49 o 
  15   3   4       28.68       33.80      9.73 o 
  16   3   4       98.54      102.07     15.14 o 
  17   3   4       16.77       24.53      9.66 o 
  18   3   4        0.41        6.07     10.38 o 
  19   3   4        0.16        7.77     11.83 o 
  20   3   4        3.63       25.61     11.64 o 
   0   4   4      205.04      179.68      7.57 o 
   1   4   4        9.10        9.82      2.51 o 
   2   4   4     4004.40     3710.30     42.60 o 
   3   4   4      146.08      165.21      6.57 o 
   4   4   4      655.12      549.76      9.62 o 
   5   4   4     2107.40     2000.10     26.63 o 
   6   4   4      210.85      172.68      6.95 o 
   7   4   4       46.41       63.43      5.19 o 
   8   4   4      461.03      496.95     10.83 o 
   9   4   4      343.27      350.10     11.36 o 
  10   4   4      448.32      396.44     12.79 o 
  11   4   4        2.56        8.83      6.26 o 
  12   4   4       23.74       29.61      7.84 o 
  13   4   4      113.53      139.45     11.75 o 
  14   4   4       23.45       26.65      8.41 o 
  15   4   4        8.95       14.73      7.23 o 
  16   4   4        8.66       13.58      9.15 o 
  17   4   4       18.57       25.86     13.14 o 
  18   4   4       12.54        5.64     12.75 o 
  19   4   4       49.68       48.77     14.54 o 
   1   5   4        0.19        5.85      2.78 o 
   2   5   4      340.65      282.71      6.82 o 
   3   5   4       96.68      127.02      5.87 o 
   4   5   4     5226.68     4708.85     54.17 o 
   5   5   4       12.76       23.36      3.60 o 
   6   5   4      144.29      132.21      7.73 o 
   7   5   4      169.17      177.30      7.72 o 
   8   5   4      685.99      610.86     13.36 o 
   9   5   4       29.63       31.32      6.32 o 
  10   5   4      120.85      147.41      9.74 o 
  11   5   4       17.80       22.61      6.45 o 
  12   5   4      138.83      181.26     11.84 o 
  13   5   4       38.44       42.58      7.98 o 
  14   5   4      114.22      134.07     12.07 o 
  15   5   4        2.70       20.05      7.34 o 
  16   5   4       67.03       62.43      9.84 o 
  17   5   4       11.05       57.26     17.67 o 
  18   5   4       15.99       15.19     14.10 o 
  19   5   4        4.01        0.45     11.51 o 
   0   6   4     1209.33      995.71     21.83 o 
   1   6   4       92.34      114.68      5.97 o 
   2   6   4      144.84      150.87      7.35 o 
   3   6   4       60.26       75.61      5.19 o 
   4   6   4      484.67      434.87      9.59 o 
   5   6   4      226.08      260.66     10.06 o 
   6   6   4        4.82        9.07      4.33 o 
   7   6   4        8.86        7.78      4.62 o 
   8   6   4      500.90      469.51     12.87 o 
   9   6   4       52.26       44.37      7.23 o 
  10   6   4       23.80       29.54      6.72 o 
  11   6   4        2.68        7.26      6.29 o 
  12   6   4      447.93      350.80     19.08 o 
  13   6   4        1.14        8.30      6.66 o 
  14   6   4        1.11       14.12      7.93 o 
  15   6   4       26.84       25.77     10.65 o 
  16   6   4       53.80       46.23      8.66 o 
  17   6   4        5.20        5.22      8.72 o 
  18   6   4       21.55       20.68     12.83 o 
   1   7   4      103.87      132.24      7.01 o 
   2   7   4      204.09      230.36      9.23 o 
   3   7   4        1.53        2.76      3.79 o 
   4   7   4        1.64        3.24      4.09 o 
   5   7   4       63.00       62.03      6.31 o 
   6   7   4        0.21        4.16      4.51 o 
   7   7   4      188.19      208.41     11.62 o 
   8   7   4       62.63       67.73      7.54 o 
   9   7   4       26.51       32.03      7.45 o 
  10   7   4       12.52       11.52      6.29 o 
  11   7   4       20.42       31.55      7.65 o 
  12   7   4       11.51       15.76      7.36 o 
  13   7   4       19.95       22.76      7.78 o 
  14   7   4        8.60        8.56      8.39 o 
  15   7   4        0.50        8.02     11.32 o 
  16   7   4       26.82       15.96      7.16 o 
  17   7   4        2.76       13.02      6.84 o 
   0   8   4       55.60       94.87      9.69 o 
   1   8   4        7.90        6.29      4.32 o 
   2   8   4       47.98       50.15      5.94 o 
   3   8   4       39.95       43.97      5.95 o 
   4   8   4       31.89       34.45      5.83 o 
   5   8   4       77.99       76.83      7.27 o 
   6   8   4       13.89        7.73      5.92 o 
   7   8   4       13.73       15.94      6.27 o 
   8   8   4        4.51        4.20      7.16 o 
   9   8   4       46.91       45.64      8.92 o 
  10   8   4        0.07        2.34      6.94 o 
  11   8   4        8.97       10.25      6.94 o 
  12   8   4       20.21       18.56      8.52 o 
  13   8   4        7.23       18.36      9.92 o 
  14   8   4       13.74       10.02     10.28 o 
  15   8   4        0.03       -9.27      9.52 o 
  16   8   4        5.32       11.59      7.37 o 
   1   9   4       89.33      117.67      8.11 o 
   2   9   4       94.67      112.63      8.37 o 
   3   9   4      253.80      227.55     12.90 o 
   4   9   4      506.18      434.25     12.68 o 
   5   9   4       13.76       25.15      7.46 o 
   6   9   4      158.98      171.21     10.76 o 
   7   9   4       12.84        8.73      6.64 o 
   8   9   4       11.65       13.70      7.33 o 
   9   9   4        6.27        6.87      7.79 o 
  10   9   4        0.02       11.34     11.32 o 
  11   9   4        2.31        8.01      8.59 o 
  12   9   4       75.80       50.44     10.71 o 
  13   9   4        0.39        0.62      9.16 o 
  14   9   4       35.78       23.80     10.01 o 
  15   9   4       19.09       32.18     17.76 o 
   0  10   4        1.12       12.55      8.08 o 
   1  10   4        0.18        4.56      5.99 o 
   2  10   4       61.07       85.39      8.42 o 
   3  10   4        0.22        7.48      6.01 o 
   4  10   4        2.86        3.29      6.46 o 
   5  10   4       75.14       77.93      8.76 o 
   6  10   4      240.38      232.49     23.88 o 
   7  10   4        6.33       13.36      7.05 o 
   8  10   4       12.11       17.51      8.61 o 
   9  10   4        1.57       -7.27      7.75 o 
  10  10   4       53.46       38.42     10.30 o 
  11  10   4       33.66       17.75      9.46 o 
  12  10   4        3.88        5.65      9.55 o 
  13  10   4        0.06       45.10     28.15 o 
  14  10   4        5.83        4.95     13.96 o 
   1  11   4       11.20       27.85      7.39 o 
   2  11   4        9.73       31.02      7.21 o 
   3  11   4        0.00        8.19      7.64 o 
   4  11   4      216.42      178.48     19.23 o 
   5  11   4       12.59       20.44      7.88 o 
   6  11   4       21.28       26.94      8.69 o 
   7  11   4        3.36       -3.37      8.21 o 
   8  11   4       38.25       19.21      9.77 o 
   9  11   4       38.90       30.35     10.06 o 
  10  11   4        1.40        9.65      9.01 o 
  11  11   4        2.27       17.19      8.94 o 
  12  11   4       21.41       98.09     49.32 o 
   0  12   4      187.16      207.36     24.43 o 
   1  12   4       29.89       28.19      9.91 o 
   2  12   4        7.03       17.73      9.37 o 
   3  12   4        2.88        8.13      8.93 o 
   4  12   4       11.43       12.97      9.18 o 
   5  12   4        9.03        6.52      8.42 o 
   6  12   4        0.00       11.22      8.80 o 
   7  12   4        0.24        2.84      9.16 o 
   8  12   4        5.38       29.66     12.03 o 
   9  12   4        3.96       34.58     23.34 o 
   1  13   4        0.61        6.07      9.55 o 
   2  13   4       12.13       30.26     10.48 o 
   3  13   4        1.90       11.00      9.07 o 
   4  13   4        0.11        7.81      8.57 o 
   5  13   4       10.70       19.49     11.20 o 
   6  13   4       21.57       25.21     36.40 o 
   1   1   5      836.41      836.48     11.71 o 
   2   1   5        4.96        9.90      1.86 o 
   3   1   5     1419.69     1247.04     17.54 o 
   4   1   5     4211.04     4099.20     58.18 o 
   5   1   5     1599.34     1605.74     25.95 o 
   6   1   5        2.26        3.95      2.70 o 
   7   1   5     2291.14     2120.49     25.87 o 
   8   1   5        1.56       -2.56      2.56 o 
   9   1   5     1286.48     1101.02     16.41 o 
  10   1   5       28.49       23.64      4.62 o 
  11   1   5       45.25       68.96      6.03 o 
  12   1   5        4.28        9.04      4.47 o 
  13   1   5       31.92       28.80      5.80 o 
  14   1   5        6.37       15.42      6.05 o 
  15   1   5       26.71       32.23      6.90 o 
  16   1   5       28.90       32.06      7.53 o 
  17   1   5       37.50       38.52     10.88 o 
  18   1   5       10.33       18.81     10.92 o 
  19   1   5        0.42        9.24     14.51 o 
  20   1   5        0.05       12.96     12.26 o 
   0   2   5     1938.05     1919.51     36.43 o 
   1   2   5       30.13       31.56      2.72 o 
   2   2   5     2552.90     2454.49     30.10 o 
   3   2   5     1071.50      961.88     12.91 o 
   4   2   5      553.74      488.30      8.59 o 
   5   2   5     3356.78     3204.70     39.05 o 
   6   2   5      838.23      835.53     13.22 o 
   7   2   5     1208.23     1088.14     16.43 o 
   8   2   5        1.82        6.64      3.56 o 
   9   2   5      468.89      449.71     10.99 o 
  10   2   5      344.08      347.89     12.57 o 
  11   2   5      343.16      359.51     16.18 o 
  12   2   5       39.70       46.81      6.70 o 
  13   2   5      766.45      647.97     15.44 o 
  14   2   5       36.56       43.53      7.66 o 
  15   2   5      100.80      139.40     10.99 o 
  16   2   5        1.23        3.67      6.67 o 
  17   2   5       97.30      133.46     13.25 o 
  18   2   5       33.58       63.58     14.40 o 
  19   2   5        7.25       27.23     10.29 o 
  20   2   5        5.72       18.55     11.31 o 
   1   3   5     2768.97     2500.85     29.35 o 
   2   3   5     2969.47     2642.32     30.88 o 
   3   3   5      185.63      143.80      5.55 o 
   4   3   5      539.61      591.36      9.73 o 
   5   3   5      103.37      130.80      5.56 o 
   6   3   5     4534.53     4269.60     53.79 o 
   7   3   5      990.33      924.86     16.05 o 
   8   3   5      917.08      876.25     15.97 o 
   9   3   5     2157.16     2023.76     29.97 o 
  10   3   5       96.81      113.43      8.27 o 
  11   3   5      990.71      857.19     19.63 o 
  12   3   5        2.90        4.30      6.06 o 
  13   3   5      300.59      312.27     14.19 o 
  14   3   5        3.73        9.27      6.32 o 
  15   3   5        5.33        8.16      8.20 o 
  16   3   5        0.10        1.52      7.09 o 
  17   3   5       13.60       17.37      9.00 o 
  18   3   5       26.64       45.46     12.27 o 
  19   3   5       24.29       25.88     16.34 o 
  20   3   5        0.02        9.82     14.80 o 
   0   4   5        3.92       11.49      3.86 o 
   1   4   5      209.37      222.02      5.87 o 
   2   4   5       20.46       35.52      3.34 o 
   3   4   5     4116.26     4063.37     46.67 o 
   4   4   5      563.63      515.54      9.39 o 
   5   4   5       23.94       19.16      3.74 o 
   6   4   5     1197.69     1086.30     17.06 o 
   7   4   5     6985.57     6558.37     76.82 o 
   8   4   5      160.86      156.84      8.87 o 
   9   4   5      594.49      498.11     12.76 o 
  10   4   5      206.26      245.03     10.97 o 
  11   4   5       13.56       11.68      6.00 o 
  12   4   5        2.20        2.82      6.12 o 
  13   4   5      459.03      412.33     17.56 o 
  14   4   5      164.02      184.93     13.40 o 
  15   4   5       23.82       20.57      8.41 o 
  16   4   5        2.81       13.74      9.53 o 
  17   4   5      160.74      130.14     24.65 o 
  18   4   5        8.55       30.64     12.71 o 
  19   4   5       12.12       23.98     14.37 o 
   1   5   5      621.86      623.24     10.84 o 
   2   5   5      811.27      758.68     14.08 o 
   3   5   5       81.05      107.43      5.33 o 
   4   5   5      160.97      174.19      6.53 o 
   5   5   5     1596.47     1479.90     21.67 o 
   6   5   5      215.72      245.61      8.87 o 
   7   5   5      346.56      316.72      9.71 o 
   8   5   5      321.43      289.22     10.33 o 
   9   5   5      187.05      213.27     10.21 o 
  10   5   5      317.81      310.84     12.69 o 
  11   5   5        0.31        6.78      5.97 o 
  12   5   5       43.35       34.28      7.57 o 
  13   5   5        0.35       11.33      6.80 o 
  14   5   5        6.30       16.35      6.98 o 
  15   5   5      112.01      137.44     16.66 o 
  16   5   5        7.25        7.72      8.40 o 
  17   5   5        2.76        4.61     11.41 o 
  18   5   5       24.28       52.79     14.88 o 
  19   5   5       14.20       13.40     11.89 o 
   0   6   5     1624.94     1542.21     34.16 o 
   1   6   5        0.00        2.64      3.13 o 
   2   6   5      199.99      214.72      7.56 o 
   3   6   5      186.54      200.62      8.28 o 
   4   6   5       97.90      114.96      6.15 o 
   5   6   5       77.12       93.77      6.58 o 
   6   6   5      499.72      425.24     10.57 o 
   7   6   5     1113.57      987.80     18.35 o 
   8   6   5      624.03      542.48     13.30 o 
   9   6   5        0.02        0.55      5.64 o 
  10   6   5       15.71       12.52      6.06 o 
  11   6   5       35.19       34.68      7.90 o 
  12   6   5       10.67       14.48      7.11 o 
  13   6   5       15.01       18.39      7.32 o 
  14   6   5       13.86       18.68      8.33 o 
  15   6   5        0.02        2.39      9.41 o 
  16   6   5       35.95       24.04     12.01 o 
  17   6   5        1.46       31.36     31.85 o 
  18   6   5        0.28       13.12     11.58 o 
   1   7   5     1447.39     1185.11     18.45 o 
   2   7   5      150.24      161.98      7.43 o 
   3   7   5      366.84      347.25      9.73 o 
   4   7   5        5.03        6.26      4.47 o 
   5   7   5      151.89      165.72      8.44 o 
   6   7   5       58.69       59.01      6.52 o 
   7   7   5       26.54       31.11      6.59 o 
   8   7   5      429.88      411.92     20.80 o 
   9   7   5      179.80      201.04     14.30 o 
  10   7   5       68.54       58.61      8.61 o 
  11   7   5       30.49       38.70      8.52 o 
  12   7   5        6.23       29.12      7.41 o 
  13   7   5       34.24       25.35      8.47 o 
  14   7   5       29.62       15.32     10.07 o 
  15   7   5        4.13        0.72      9.51 o 
  16   7   5        0.03        0.38     10.16 o 
  17   7   5       10.20       28.58     25.87 o 
   0   8   5      106.88      116.64     10.64 o 
   1   8   5        1.43        2.70      4.41 o 
   2   8   5       46.09       59.77      6.10 o 
   3   8   5        7.91        7.30      4.84 o 
   4   8   5      228.70      229.22     11.00 o 
   5   8   5        7.63       23.41      5.44 o 
   6   8   5       21.13       35.49      6.56 o 
   7   8   5       34.51       42.12      7.52 o 
   8   8   5      313.73      304.97     28.82 o 
   9   8   5        7.07        8.93      7.40 o 
  10   8   5       71.55      100.31     10.20 o 
  11   8   5       34.59       28.02      8.67 o 
  12   8   5        6.93        9.03      8.20 o 
  13   8   5        8.40       13.65      8.83 o 
  14   8   5       17.71        9.61      9.79 o 
  15   8   5       32.47       17.43     10.73 o 
  16   8   5       11.04       11.48      8.16 o 
   1   9   5      380.48      397.79     12.56 o 
   2   9   5       61.93       67.61      7.11 o 
   3   9   5       37.23       44.00      6.91 o 
   4   9   5      259.26      230.13     10.64 o 
   5   9   5      158.76      154.85      9.91 o 
   6   9   5       83.65      130.05     10.27 o 
   7   9   5       14.56       14.05      6.69 o 
   8   9   5       38.65       47.12      8.55 o 
   9   9   5       28.92       34.64      8.95 o 
  10   9   5       42.95       41.03      9.95 o 
  11   9   5       40.88       36.04     10.22 o 
  12   9   5        0.96       18.57     16.49 o 
  13   9   5       19.73       18.67      9.32 o 
  14   9   5        0.43        3.22      9.24 o 
  15   9   5       12.89       20.61      9.59 o 
   0  10   5       22.63       46.03     10.18 o 
   1  10   5      201.48      246.55     11.83 o 
   2  10   5        1.00        6.28      5.56 o 
   3  10   5        0.14       14.96      6.95 o 
   4  10   5        8.74        8.76      6.20 o 
   5  10   5        2.96        8.16      6.82 o 
   6  10   5       39.98       49.75      8.21 o 
   7  10   5       57.58       37.21      9.32 o 
   8  10   5        0.46       -0.39      8.39 o 
   9  10   5       62.99       73.76     19.05 o 
  10  10   5       27.30       26.94     10.08 o 
  11  10   5        9.22       15.27      9.48 o 
  12  10   5        0.59        5.91      9.40 o 
  13  10   5        1.14        6.38      9.20 o 
   1  11   5       35.23       37.36      8.05 o 
   2  11   5       71.78       77.12      8.96 o 
   3  11   5       19.13       23.58      8.15 o 
   4  11   5       23.47       27.06      8.27 o 
   5  11   5       15.47        5.36      7.88 o 
   6  11   5       21.98       18.00      8.56 o 
   7  11   5       14.11       11.44      8.93 o 
   8  11   5        1.35        5.75      9.50 o 
   9  11   5       53.59       20.30      9.44 o 
  10  11   5       35.91       26.15      9.86 o 
  11  11   5        1.42       27.20      9.18 o 
   0  12   5       44.04       79.32     25.53 o 
   1  12   5       15.19       23.12      8.76 o 
   2  12   5        1.63        7.93      9.81 o 
   3  12   5       10.00       25.62     12.67 o 
   4  12   5        0.09        1.02      8.99 o 
   5  12   5        4.37        3.44      8.29 o 
   6  12   5       18.30        8.63      9.18 o 
   7  12   5       19.28       17.49      8.87 o 
   8  12   5       14.97       25.57      9.04 o 
   9  12   5       12.89       15.40      9.92 o 
   1  13   5       18.21       58.40     12.24 o 
   2  13   5        2.98       20.27      9.64 o 
   3  13   5        4.34       20.00      9.50 o 
   4  13   5        4.11        6.88      8.84 o 
   5  13   5        0.65       21.83     12.88 o 
   0   0   6        0.05       -3.44      3.44 o 
   1   0   6     1963.32     1916.80     35.91 o 
   2   0   6       86.84      105.82      6.30 o 
   3   0   6      687.36      722.36     22.57 o 
   4   0   6     5392.48     5587.19     95.47 o 
   5   0   6    25926.08    27752.93    453.04 o 
   6   0   6     2746.42     2762.71     51.76 o 
   7   0   6     4014.36     3937.38     71.39 o 
   8   0   6      319.07      349.72     12.98 o 
   9   0   6       63.37       71.56      8.05 o 
  10   0   6      147.64      158.07     11.34 o 
  11   0   6      430.55      412.04     28.49 o 
  12   0   6      104.25      113.51     13.41 o 
  13   0   6      780.10      721.76     30.22 o 
  14   0   6      499.12      466.20     19.37 o 
  15   0   6     1284.80     1107.19     30.66 o 
  16   0   6       11.27       13.70     11.20 o 
  17   0   6       80.50      103.57     18.48 o 
  18   0   6       12.54       28.87     20.27 o 
  19   0   6       53.20       65.38     25.71 o 
  20   0   6       38.90       33.27     17.39 o 
   1   1   6     3765.82     3451.11     40.63 o 
   2   1   6     2241.41     2056.38     26.98 o 
   3   1   6     1128.84     1092.81     17.26 o 
   4   1   6     1415.78     1417.78     21.50 o 
   5   1   6       84.23       96.89      5.32 o 
   6   1   6     2252.25     2458.80     32.48 o 
   7   1   6     3435.04     3280.42     40.03 o 
   8   1   6       36.97       42.82      4.05 o 
   9   1   6     1001.36      931.76     14.73 o 
  10   1   6      266.98      299.97      9.81 o 
  11   1   6       12.02       12.86      4.54 o 
  12   1   6      387.96      394.58     14.06 o 
  13   1   6        7.30       19.70      5.65 o 
  14   1   6      613.95      556.11     14.10 o 
  15   1   6       77.70       69.62      9.33 o 
  16   1   6       14.87       20.65      8.13 o 
  17   1   6        7.27       15.98      9.66 o 
  18   1   6        0.43       -8.24     10.13 o 
  19   1   6        5.35       34.85     13.39 o 
  20   1   6        0.03       67.23     38.31 o 
   0   2   6     1814.94     1642.40     36.44 o 
   1   2   6     6913.98     6937.68     82.46 o 
   2   2   6      478.21      471.24      8.37 o 
   3   2   6     1132.03     1103.30     15.79 o 
   4   2   6      434.84      439.80      8.31 o 
   5   2   6    10012.54    10245.00    115.82 o 
   6   2   6      560.99      624.13     10.45 o 
   7   2   6     1682.21     1685.69     23.35 o 
   8   2   6       38.64       48.97      5.24 o 
   9   2   6       54.23       85.73      6.52 o 
  10   2   6       10.05       14.72      5.17 o 
  11   2   6       63.31       61.20      6.22 o 
  12   2   6        8.42        7.89      5.22 o 
  13   2   6       14.45       17.61      5.37 o 
  14   2   6        5.72       12.85      6.00 o 
  15   2   6      801.49      733.81     18.97 o 
  16   2   6        2.63       11.94      7.32 o 
  17   2   6        2.87        5.16      9.58 o 
  18   2   6        0.06       -4.15     15.24 o 
  19   2   6       29.03       28.94     13.03 o 
  20   2   6        1.03       35.28     13.67 o 
   1   3   6       11.59       14.70      2.49 o 
   2   3   6       56.94       59.18      3.57 o 
   3   3   6     1524.94     1473.99     19.69 o 
   4   3   6      308.94      362.24      7.75 o 
   5   3   6       51.26       68.90      4.26 o 
   6   3   6       29.69       35.03      4.33 o 
   7   3   6      279.79      295.39      9.33 o 
   8   3   6        0.13        3.09      3.64 o 
   9   3   6      152.46      169.60      8.35 o 
  10   3   6       79.06       90.25      7.79 o 
  11   3   6      115.25      124.43      9.23 o 
  12   3   6      360.33      368.33     14.48 o 
  13   3   6       18.69       26.11      7.31 o 
  14   3   6      119.33      135.22     11.99 o 
  15   3   6        1.13       14.37      9.36 o 
  16   3   6        1.12        5.80      8.36 o 
  17   3   6       76.33       93.72     19.37 o 
  18   3   6        3.29       30.35     17.34 o 
  19   3   6        0.03       13.27     14.71 o 
   0   4   6       73.22       86.99      6.37 o 
   1   4   6        5.98        4.97      2.44 o 
   2   4   6     1320.06     1263.76     17.40 o 
   3   4   6     2588.58     2376.42     29.25 o 
   4   4   6       36.31       49.71      4.00 o 
   5   4   6        3.17        4.08      2.70 o 
   6   4   6      374.37      398.26      9.58 o 
   7   4   6      861.19      736.30     15.43 o 
   8   4   6       11.26       16.83      5.08 o 
   9   4   6      530.82      499.04     12.12 o 
  10   4   6       42.11       42.81      6.67 o 
  11   4   6      121.58      159.66     10.67 o 
  12   4   6       46.35       71.97      8.82 o 
  13   4   6        0.87        8.67      6.48 o 
  14   4   6       62.42       93.62      9.78 o 
  15   4   6      300.31      260.11     15.45 o 
  16   4   6       11.21       20.58     11.09 o 
  17   4   6       13.19       12.26     11.51 o 
  18   4   6        0.12       11.67     12.07 o 
  19   4   6        6.15        1.70     11.35 o 
   1   5   6       39.35       23.92      3.58 o 
   2   5   6      912.76      798.17     13.01 o 
   3   5   6     1428.96     1266.44     18.29 o 
   4   5   6        0.60        1.88      2.97 o 
   5   5   6       53.62       58.48      5.13 o 
   6   5   6      357.38      352.06      9.58 o 
   7   5   6     2175.95     1983.63     33.85 o 
   8   5   6       14.72       21.27      5.36 o 
   9   5   6      102.05      112.68      8.16 o 
  10   5   6        5.81        2.94      5.94 o 
  11   5   6       89.03      123.73     10.32 o 
  12   5   6       29.72       43.49      8.06 o 
  13   5   6      434.11      331.30     24.04 o 
  14   5   6        7.72       19.91      7.74 o 
  15   5   6       12.30        9.02      7.57 o 
  16   5   6        0.12        3.99      9.88 o 
  17   5   6       61.89       45.07     13.05 o 
  18   5   6        0.00        5.70     12.01 o 
   0   6   6       41.59       30.04      6.03 o 
   1   6   6       24.83       32.03      4.34 o 
   2   6   6      881.33      779.88     13.44 o 
   3   6   6       87.31       90.09      5.77 o 
   4   6   6       31.28       44.48      5.15 o 
   5   6   6     4312.09     3685.61     51.08 o 
   6   6   6       22.96       32.32      5.79 o 
   7   6   6      192.71      211.61     10.89 o 
   8   6   6      519.13      431.76     13.09 o 
   9   6   6      352.72      328.62     15.30 o 
  10   6   6       92.21      102.80      9.31 o 
  11   6   6       11.59       32.52      7.54 o 
  12   6   6       25.54       35.17     11.78 o 
  13   6   6       20.82       25.04      8.24 o 
  14   6   6        0.05        6.72      7.47 o 
  15   6   6       70.90       59.02     11.85 o 
  16   6   6       43.59       37.32     11.51 o 
  17   6   6        4.53        4.59      5.81 o 
  18   6   6        0.56       15.79     10.85 o 
   1   7   6       50.70       62.78      5.77 o 
   2   7   6        3.43        8.52      4.16 o 
   3   7   6      965.10      839.52     15.65 o 
   4   7   6      127.17      137.39      7.88 o 
   5   7   6       33.90       30.60      5.42 o 
   6   7   6      399.22      384.81     21.86 o 
   7   7   6       29.96       48.78      7.23 o 
   8   7   6        5.97        8.38      6.59 o 
   9   7   6        9.55       13.02      6.88 o 
  10   7   6        0.07        9.30      7.05 o 
  11   7   6      182.25      147.73     19.74 o 
  12   7   6       37.86       30.69      8.95 o 
  13   7   6       12.07       22.96      8.51 o 
  14   7   6       39.37       26.41      9.47 o 
  15   7   6        0.85        5.04      9.86 o 
  16   7   6        0.12       14.19     10.26 o 
  17   7   6       27.80       14.44      7.04 o 
   0   8   6      110.31      115.00     10.67 o 
   1   8   6      258.27      298.32     10.61 o 
   2   8   6      122.08      147.28      8.63 o 
   3   8   6        0.01       -1.19      4.25 o 
   4   8   6       92.66       97.89      7.66 o 
   5   8   6      419.61      360.02     17.27 o 
   6   8   6      407.76      363.56     22.40 o 
   7   8   6      211.42      212.24     15.95 o 
   8   8   6       28.38       27.71      8.12 o 
   9   8   6      175.10      173.56     12.44 o 
  10   8   6      123.93      107.28     10.62 o 
  11   8   6        2.99        3.76      8.38 o 
  12   8   6        0.15        1.36      8.05 o 
  13   8   6        7.01       -0.83      8.60 o 
  14   8   6        7.47       13.17      9.71 o 
  15   8   6       11.50       24.78     11.29 o 
  16   8   6        3.24        5.06      8.91 o 
   1   9   6      104.86      128.94      8.64 o 
   2   9   6       87.53       92.56      7.92 o 
   3   9   6       58.94       61.68      6.94 o 
   4   9   6       85.98      115.79      8.82 o 
   5   9   6        0.00        3.73      5.38 o 
   6   9   6        0.03        2.61      6.42 o 
   7   9   6        2.78        4.90      7.31 o 
   8   9   6        9.63        6.50      7.64 o 
   9   9   6        1.16        7.02      7.62 o 
  10   9   6        4.90       14.26      9.35 o 
  11   9   6       86.13       57.09     21.41 o 
  12   9   6       40.74       25.33     10.30 o 
  13   9   6        2.68       -1.47      8.65 o 
  14   9   6        6.62       -1.49      9.30 o 
  15   9   6       12.75       26.00     10.49 o 
   0  10   6       68.54      119.38     13.45 o 
   1  10   6        1.03        9.20      5.90 o 
   2  10   6       19.39       19.92      6.27 o 
   3  10   6      234.94      237.86     14.63 o 
   4  10   6        8.08       14.91      7.51 o 
   5  10   6       48.56       26.10      7.57 o 
   6  10   6        0.10       10.30      7.03 o 
   7  10   6        0.00        5.99      8.24 o 
   8  10   6       19.05       14.14      9.04 o 
   9  10   6        4.51        5.30      8.59 o 
  10  10   6        2.91        8.05      9.12 o 
  11  10   6       41.63       27.23     10.53 o 
  12  10   6        4.02        5.89      9.98 o 
  13  10   6        2.59        7.73      8.10 o 
   1  11   6       13.81       26.65      7.79 o 
   2  11   6        4.42        7.86      7.49 o 
   3  11   6       88.30       86.15     10.70 o 
   4  11   6        0.01       24.81     12.28 o 
   5  11   6        0.02       10.18      8.07 o 
   6  11   6        1.21        0.60      8.57 o 
   7  11   6        9.23        6.98      9.28 o 
   8  11   6        7.57        7.72      8.90 o 
   9  11   6        9.79        5.17      9.11 o 
  10  11   6        1.48       -0.08      8.03 o 
  11  11   6       34.85       40.99     10.74 o 
   0  12   6       12.64        0.20     11.94 o 
   1  12   6       51.22       51.43     10.58 o 
   2  12   6       13.31       18.31      9.89 o 
   3  12   6       40.24       41.19      9.75 o 
   4  12   6        4.94       12.65      8.96 o 
   5  12   6       27.05       20.55      9.45 o 
   6  12   6       33.06       28.06      9.37 o 
   7  12   6        7.97        9.95      8.81 o 
   8  12   6        0.54        6.50      8.38 o 
   1  13   6        0.18       25.31     10.63 o 
   2  13   6       19.30       49.96     22.45 o 
   3  13   6        0.90       30.51     17.24 o 
   4  13   6        0.85       -3.30     12.01 o 
   1   1   7      680.48      629.91     10.00 o 
   2   1   7      141.11      179.99      7.73 o 
   3   1   7      944.50      888.39     14.11 o 
   4   1   7     2135.37     2042.07     30.01 o 
   5   1   7      543.04      586.52     11.06 o 
   6   1   7       52.32       45.25      4.38 o 
   7   1   7      263.03      256.10      8.30 o 
   8   1   7     1310.18     1300.58     19.34 o 
   9   1   7      591.61      514.25     10.93 o 
  10   1   7      122.00      146.28      7.74 o 
  11   1   7        2.83        5.45      4.85 o 
  12   1   7       91.98       98.20      8.86 o 
  13   1   7        8.55       19.66      6.18 o 
  14   1   7       38.91       57.88      8.00 o 
  15   1   7        9.98       28.76      7.82 o 
  16   1   7        0.44       11.17      7.52 o 
  17   1   7        8.23       14.90     10.10 o 
  18   1   7       91.74       61.29     13.05 o 
  19   1   7        7.13       20.00     16.03 o 
  20   1   7        2.50        8.32     15.00 o 
   0   2   7     2470.22     2451.83     46.60 o 
   1   2   7        0.02       -0.58      2.08 o 
   2   2   7     7507.79     7280.63     83.70 o 
   3   2   7     2807.22     2725.49     34.07 o 
   4   2   7      214.35      230.63      6.96 o 
   5   2   7     1060.59     1067.03     15.08 o 
   6   2   7      584.54      558.01     10.95 o 
   7   2   7      705.27      635.57     12.63 o 
   8   2   7      282.46      284.55     10.46 o 
   9   2   7       11.75       18.51      5.25 o 
  10   2   7     3324.99     2937.40     50.10 o 
  11   2   7      255.10      271.86     10.44 o 
  12   2   7      846.21      808.31     15.99 o 
  13   2   7      467.64      434.85     14.06 o 
  14   2   7        1.79        5.12      5.69 o 
  15   2   7      103.22       91.48     10.77 o 
  16   2   7      112.45      116.25     14.31 o 
  17   2   7      101.40      109.74     15.18 o 
  18   2   7       50.15       38.87     20.56 o 
  19   2   7        0.52        2.67     12.83 o 
  20   2   7       88.34       33.99     26.51 o 
   1   3   7       31.01       32.01      3.45 o 
   2   3   7      257.80      216.31      9.70 o 
   3   3   7       32.52       34.68      3.55 o 
   4   3   7     1144.73     1030.67     14.82 o 
   5   3   7       80.64      109.87      5.60 o 
   6   3   7     2503.45     2239.58     29.74 o 
   7   3   7        2.91        5.59      3.66 o 
   8   3   7      612.47      558.11     12.31 o 
   9   3   7      279.55      297.01     11.32 o 
  10   3   7        0.46        3.28      4.79 o 
  11   3   7      775.55      697.08     16.69 o 
  12   3   7      194.72      201.01     12.29 o 
  13   3   7      158.61      152.52     12.18 o 
  14   3   7       39.14       45.97      9.92 o 
  15   3   7       51.20       63.69     11.30 o 
  16   3   7       23.98       35.52     10.83 o 
  17   3   7        3.65        5.04     10.21 o 
  18   3   7       82.17      114.92     17.92 o 
  19   3   7       25.73       32.07     14.98 o 
   0   4   7     7552.00     7791.31    233.47 o 
   1   4   7      458.89      441.57      8.58 o 
   2   4   7      298.68      307.54      6.92 o 
   3   4   7        7.34        5.44      3.92 o 
   4   4   7      810.11      780.66     12.55 o 
   5   4   7        2.29        2.89      2.97 o 
   6   4   7      150.48      149.38      9.06 o 
   7   4   7     2586.36     2408.89     34.23 o 
   8   4   7     1402.54     1219.49     20.94 o 
   9   4   7      211.01      281.50     11.72 o 
  10   4   7     3756.69     3370.34     49.82 o 
  11   4   7       50.18       70.19      8.19 o 
  12   4   7      208.79      235.24     15.03 o 
  13   4   7       59.42       66.32      9.99 o 
  14   4   7        0.63        2.41      7.44 o 
  15   4   7       82.38       61.79     11.37 o 
  16   4   7       10.11       12.39     11.22 o 
  17   4   7       62.37       32.68     17.25 o 
  18   4   7       37.67       33.18     16.94 o 
  19   4   7        1.18       28.46     13.03 o 
   1   5   7      329.69      286.39      7.32 o 
   2   5   7       78.38       87.19      5.03 o 
   3   5   7        8.83       13.50      3.43 o 
   4   5   7       48.21       47.41      4.38 o 
   5   5   7        6.15       14.47      4.05 o 
   6   5   7      210.89      243.70      9.22 o 
   7   5   7       90.37       83.19      7.16 o 
   8   5   7       64.85       91.41      7.59 o 
   9   5   7      856.41      797.43     16.73 o 
  10   5   7      637.24      588.73     16.79 o 
  11   5   7       92.21       82.08     10.10 o 
  12   5   7       57.44       65.73      9.51 o 
  13   5   7        1.65        6.58      7.23 o 
  14   5   7       32.29       35.06      8.79 o 
  15   5   7       37.00       41.88      9.21 o 
  16   5   7        3.25       12.46     10.78 o 
  17   5   7       14.40       17.17     11.97 o 
  18   5   7        0.89        9.85     11.83 o 
   0   6   7      293.27      339.71     12.15 o 
   1   6   7      404.53      395.72      9.11 o 
   2   6   7        8.93        7.99      3.84 o 
   3   6   7      175.89      197.12      8.86 o 
   4   6   7       74.59       74.41      6.04 o 
   5   6   7       52.92       73.20      6.26 o 
   6   6   7      108.63      104.64      7.22 o 
   7   6   7     1302.92     1185.10     24.61 o 
   8   6   7     1004.60      899.68     19.71 o 
   9   6   7       19.38       21.08      7.20 o 
  10   6   7      571.39      448.02     24.52 o 
  11   6   7      185.67      172.27     17.60 o 
  12   6   7        3.42        6.68      7.06 o 
  13   6   7       18.52       27.71      8.46 o 
  14   6   7        7.64       11.04      8.41 o 
  15   6   7        1.13        6.45      8.30 o 
  16   6   7       27.26       20.05     11.14 o 
  17   6   7        2.24       11.30     11.13 o 
  18   6   7        0.42        6.94     16.16 o 
   1   7   7       69.10       84.01      6.30 o 
   2   7   7       99.11      138.68      7.41 o 
   3   7   7        1.45        6.59      4.26 o 
   4   7   7      534.12      493.52     11.88 o 
   5   7   7        0.04        8.78      5.50 o 
   6   7   7        0.78        3.12      5.17 o 
   7   7   7      756.32      608.31     15.88 o 
   8   7   7      113.56      150.85     11.81 o 
   9   7   7       66.79       94.98     10.13 o 
  10   7   7       74.33       67.47      9.84 o 
  11   7   7        1.58        4.39      7.13 o 
  12   7   7      258.82      176.69     29.86 o 
  13   7   7       11.87       10.09      7.90 o 
  14   7   7       39.73       54.71     13.29 o 
  15   7   7        3.48        4.77      8.79 o 
  16   7   7       38.75       30.78     10.99 o 
  17   7   7        0.24       20.64      9.88 o 
   0   8   7      455.10      437.52     15.37 o 
   1   8   7      266.22      311.64     11.07 o 
   2   8   7      166.63      190.65      9.35 o 
   3   8   7       19.54       27.34      5.52 o 
   4   8   7       53.99       56.61      7.12 o 
   5   8   7        7.76       12.88      5.70 o 
   6   8   7        5.62       12.05      5.83 o 
   7   8   7        9.97       12.66      7.07 o 
   8   8   7        0.97        2.26      7.05 o 
   9   8   7        1.08        0.45      7.30 o 
  10   8   7       57.11       66.92     11.04 o 
  11   8   7        0.17       -2.74      7.81 o 
  12   8   7       19.45       15.40      9.39 o 
  13   8   7        0.07        0.53      8.87 o 
  14   8   7        1.43       12.18      9.93 o 
  15   8   7       10.68       24.62     10.45 o 
  16   8   7        1.33        9.25     12.61 o 
   1   9   7      220.23      268.89     12.38 o 
   2   9   7      499.44      485.37     12.75 o 
   3   9   7        5.01        7.54      5.52 o 
   4   9   7       24.58       27.86      6.72 o 
   5   9   7       55.25       70.09      9.30 o 
   6   9   7      100.91      119.30     11.11 o 
   7   9   7       39.17       27.20      8.24 o 
   8   9   7      110.33      107.26     11.48 o 
   9   9   7        9.12        4.84      7.82 o 
  10   9   7      163.23      119.95     17.92 o 
  11   9   7        0.22        6.03      9.22 o 
  12   9   7      154.01       97.36     18.07 o 
  13   9   7        0.93        2.51      9.47 o 
  14   9   7       59.67       53.08     13.22 o 
   0  10   7      292.52      296.68     20.94 o 
   1  10   7       93.14      102.47      9.35 o 
   2  10   7        5.04       10.68      6.23 o 
   3  10   7        0.00        9.62      6.18 o 
   4  10   7        0.02       -0.08      6.34 o 
   5  10   7       12.83       12.00      7.40 o 
   6  10   7       72.42       65.00     10.30 o 
   7  10   7       39.75       38.32      9.69 o 
   8  10   7       84.26       56.64     10.24 o 
   9  10   7        1.88        4.35      8.73 o 
  10  10   7        0.02       -3.37      9.61 o 
  11  10   7        2.86       14.18     10.12 o 
  12  10   7        0.48       12.95     11.31 o 
  13  10   7        7.76        7.47      9.75 o 
   1  11   7       21.02       20.12      8.35 o 
   2  11   7       13.84        6.85      7.93 o 
   3  11   7        4.18       35.50     13.81 o 
   4  11   7        9.30       12.17      7.60 o 
   5  11   7        1.75       -7.54      8.76 o 
   6  11   7       26.05       20.29      9.28 o 
   7  11   7        6.83       12.82      9.23 o 
   8  11   7        6.39        4.61      8.24 o 
   9  11   7       19.29       12.43      9.32 o 
  10  11   7       13.11       18.01      9.46 o 
  11  11   7        0.37       12.66     11.80 o 
   0  12   7        7.83       19.94     12.61 o 
   1  12   7       21.49       26.09      9.35 o 
   2  12   7        0.40        7.51      9.07 o 
   3  12   7        1.80        9.61      9.31 o 
   4  12   7       34.93       34.07      9.80 o 
   5  12   7        0.10       -2.27      8.89 o 
   6  12   7       44.19       15.79      8.56 o 
   7  12   7        3.42       13.99      9.87 o 
   8  12   7        8.31        7.50      8.85 o 
   1  13   7       11.01       48.58     15.13 o 
   2  13   7        4.08       19.38     10.90 o 
   3  13   7       15.14       15.83     12.13 o 
   0   0   8     9086.02     8639.77    186.26 o 
   1   0   8     8338.99     8232.51    141.14 o 
   2   0   8     3273.75     3294.92     60.23 o 
   3   0   8      122.43      109.66      7.58 o 
   4   0   8    25386.85    27151.87    508.22 o 
   5   0   8       71.18       63.29      6.47 o 
   6   0   8       27.85       32.04      6.08 o 
   7   0   8     1887.90     1754.14     36.47 o 
   8   0   8     5842.41     5546.38     99.30 o 
   9   0   8       85.49      100.44      9.53 o 
  10   0   8        1.36        4.33      7.09 o 
  11   0   8      424.09      378.42     19.43 o 
  12   0   8     1272.01     1098.98     32.97 o 
  13   0   8       15.48       30.50     11.57 o 
  14   0   8      637.10      586.53     21.23 o 
  15   0   8        5.16        7.71      8.21 o 
  16   0   8       66.82       42.19     12.87 o 
  17   0   8      111.58       62.46     16.80 o 
  18   0   8        8.97       21.27     18.95 o 
  19   0   8       20.51        9.14     17.39 o 
   1   1   8      508.62      424.35      8.76 o 
   2   1   8      507.27      572.47     10.76 o 
   3   1   8       85.59       84.19      4.70 o 
   4   1   8     1347.97     1310.54     19.83 o 
   5   1   8     2387.76     2346.28     31.73 o 
   6   1   8     4592.09     4532.63     61.14 o 
   7   1   8      190.01      196.97      8.61 o 
   8   1   8       98.02      110.29      6.53 o 
   9   1   8      150.77      169.48      8.49 o 
  10   1   8      207.59      199.47     10.02 o 
  11   1   8       63.68       73.98      8.34 o 
  12   1   8       31.61       58.27      7.47 o 
  13   1   8       47.75       72.84      8.46 o 
  14   1   8      251.48      232.88     13.26 o 
  15   1   8       17.63       29.06      7.75 o 
  16   1   8      172.57      170.54     27.31 o 
  17   1   8       15.16       18.56      9.20 o 
  18   1   8        2.32       29.80     19.81 o 
  19   1   8        0.09       20.17     15.08 o 
   0   2   8     2051.57     1849.84     36.87 o 
   1   2   8        9.67       10.02      2.84 o 
   2   2   8     6380.51     6473.52     75.36 o 
   3   2   8      564.56      517.82      9.73 o 
   4   2   8     2443.30     2421.57     33.06 o 
   5   2   8      184.50      188.02      6.80 o 
   6   2   8        7.64        3.33      2.76 o 
   7   2   8      170.97      186.25      7.55 o 
   8   2   8      431.55      404.25     13.20 o 
   9   2   8       55.77       53.45      6.74 o 
  10   2   8      241.39      269.10     12.18 o 
  11   2   8      290.10      300.31     11.93 o 
  12   2   8      372.58      372.00     18.02 o 
  13   2   8       12.16       12.04      6.40 o 
  14   2   8        2.06       13.35      7.87 o 
  15   2   8       12.67        5.08      8.23 o 
  16   2   8        0.80        3.77      8.96 o 
  17   2   8       17.70       14.09      9.82 o 
  18   2   8        1.66      -13.25     24.56 o 
  19   2   8        0.60       52.59     26.63 o 
   1   3   8       78.30       83.12      5.01 o 
   2   3   8      147.52      170.15      9.92 o 
   3   3   8      879.42      893.81     14.86 o 
   4   3   8     1457.92     1510.83     21.54 o 
   5   3   8       43.79       52.93      4.38 o 
   6   3   8      153.16      188.39      6.93 o 
   7   3   8       31.89       50.55      5.47 o 
   8   3   8      316.95      336.14     12.32 o 
   9   3   8        0.10        0.38      4.60 o 
  10   3   8      653.99      537.62     15.44 o 
  11   3   8        4.05        9.14      5.91 o 
  12   3   8      665.94      603.28     17.26 o 
  13   3   8        4.74       16.00      7.36 o 
  14   3   8        0.54       -5.65      7.54 o 
  15   3   8        4.20       -0.08      8.04 o 
  16   3   8       18.11       12.27      9.66 o 
  17   3   8        0.69        5.83     10.66 o 
  18   3   8        7.81       25.93     12.02 o 
  19   3   8        7.76       15.97     15.43 o 
   0   4   8     2402.91     2164.22     38.32 o 
   1   4   8      437.83      386.56      8.06 o 
   2   4   8     1001.87      877.49     13.60 o 
   3   4   8      160.02      184.14      7.39 o 
   4   4   8        8.54       10.60      3.23 o 
   5   4   8      196.39      185.79     12.11 o 
   6   4   8       71.77       83.06      6.14 o 
   7   4   8       16.62       14.28      5.15 o 
   8   4   8      328.30      323.90     11.79 o 
   9   4   8       14.88       20.19      6.36 o 
  10   4   8       46.04       63.27      8.46 o 
  11   4   8      246.83      224.00     12.62 o 
  12   4   8       21.05       37.58      8.13 o 
  13   4   8      220.99      222.20     24.42 o 
  14   4   8      110.85      111.88     11.44 o 
  15   4   8       11.70        8.54      8.99 o 
  16   4   8       18.26       24.50     10.27 o 
  17   4   8       30.32       18.33     11.49 o 
  18   4   8        0.64       24.64     17.96 o 
  19   4   8        0.01        2.01     15.70 o 
   1   5   8      165.49      182.23      7.02 o 
   2   5   8       17.47       22.15      3.95 o 
   3   5   8      192.95      198.87      7.14 o 
   4   5   8      539.75      534.64     10.55 o 
   5   5   8       16.21       14.79      4.52 o 
   6   5   8      691.60      591.61     16.06 o 
   7   5   8       86.15      100.17      8.32 o 
   8   5   8      459.72      387.10     14.81 o 
   9   5   8       84.73      123.15     12.01 o 
  10   5   8       25.03       39.52      7.97 o 
  11   5   8       48.42       64.65      9.18 o 
  12   5   8       99.99      120.05     12.06 o 
  13   5   8        6.15        7.88      9.92 o 
  14   5   8      213.38      198.84     24.75 o 
  15   5   8       16.24       30.59      9.21 o 
  16   5   8       20.81       23.90      9.72 o 
  17   5   8        5.63       23.54     12.33 o 
  18   5   8        0.75       24.17     11.26 o 
   0   6   8      689.62      561.97     16.84 o 
   1   6   8       88.71      109.25      6.39 o 
   2   6   8      371.79      373.84      9.21 o 
   3   6   8        7.13       11.61      3.82 o 
   4   6   8      589.60      495.47     12.21 o 
   5   6   8       49.79       58.11      6.41 o 
   6   6   8      562.37      506.71     13.84 o 
   7   6   8      151.96      165.28     10.44 o 
   8   6   8     1535.03     1428.17     26.79 o 
   9   6   8        2.18        6.16      6.45 o 
  10   6   8       39.12       57.44      9.56 o 
  11   6   8       15.13       17.23      7.78 o 
  12   6   8      360.60      251.68     28.47 o 
  13   6   8        0.07        6.92      7.71 o 
  14   6   8        0.04        6.54      8.13 o 
  15   6   8        8.48       17.00      9.13 o 
  16   6   8       25.92       17.66     11.04 o 
  17   6   8        7.81       22.03     11.90 o 
   1   7   8        2.94        3.85      3.81 o 
   2   7   8      147.20      155.62      8.50 o 
   3   7   8       20.14       24.65      5.73 o 
   4   7   8     1485.10     1337.62     23.52 o 
   5   7   8        2.39       -2.48      4.76 o 
   6   7   8      639.02      584.02     16.51 o 
   7   7   8        0.70        9.14      6.20 o 
   8   7   8      211.32      225.61     13.13 o 
   9   7   8        0.95        3.06      6.71 o 
  10   7   8       16.63       14.25      8.02 o 
  11   7   8       21.92       24.60      8.51 o 
  12   7   8      116.36       94.34     15.11 o 
  13   7   8       30.82       33.62     10.09 o 
  14   7   8       57.34       33.41     10.09 o 
  15   7   8        4.35       12.23      9.16 o 
  16   7   8        1.86        6.93     10.04 o 
   0   8   8      710.23      683.99     19.95 o 
   1   8   8       34.53       43.50      6.08 o 
   2   8   8      360.22      371.61     12.55 o 
   3   8   8        5.89       10.61      5.51 o 
   4   8   8      235.54      215.17     10.94 o 
   5   8   8       12.16       31.46      6.40 o 
   6   8   8      211.30      192.65     12.47 o 
   7   8   8       64.83       79.34      9.01 o 
   8   8   8       36.61       41.31      8.91 o 
   9   8   8       37.91       56.82     10.22 o 
  10   8   8      165.43      153.55     13.93 o 
  11   8   8      159.77      120.43     16.20 o 
  12   8   8       45.01       33.53      9.95 o 
  13   8   8        0.01       -0.46      9.64 o 
  14   8   8        4.28        5.71      9.49 o 
  15   8   8        5.06       28.24     25.17 o 
   1   9   8        4.19       10.89      6.07 o 
   2   9   8       53.19       75.13      7.90 o 
   3   9   8       37.33       40.34      7.04 o 
   4   9   8       47.72       57.16      7.71 o 
   5   9   8        3.28        7.64      6.17 o 
   6   9   8        2.64       12.26      7.66 o 
   7   9   8        0.04       19.01      7.61 o 
   8   9   8        4.29        8.05      7.76 o 
   9   9   8       30.36       22.79      9.08 o 
  10   9   8        4.74       41.33     16.46 o 
  11   9   8        0.99        5.14      9.60 o 
  12   9   8       25.82       36.91     14.85 o 
  13   9   8        2.56       15.40     17.91 o 
  14   9   8       20.06       11.51      8.95 o 
   0  10   8       12.47        7.63      9.64 o 
   1  10   8       59.68       85.39     10.67 o 
   2  10   8        4.08       12.45      6.96 o 
   3  10   8        0.01        0.65      6.44 o 
   4  10   8       19.72       21.20      7.08 o 
   5  10   8       66.95       46.59      9.95 o 
   6  10   8      222.74      186.16     21.97 o 
   7  10   8        0.55        8.13      8.55 o 
   8  10   8        3.57        8.75      8.19 o 
   9  10   8        0.07        1.12      9.17 o 
  10  10   8        6.38       -7.00      8.63 o 
  11  10   8       28.99       19.86     10.53 o 
  12  10   8        0.02        4.11      8.72 o 
   1  11   8       18.72       22.48      8.72 o 
   2  11   8        2.13        4.71      7.94 o 
   3  11   8       10.30       12.65      7.56 o 
   4  11   8      129.67      109.59     12.49 o 
   5  11   8       18.99        9.04      9.37 o 
   6  11   8        5.27       15.94      9.09 o 
   7  11   8       26.91       30.94      9.16 o 
   8  11   8        0.18       13.81      9.12 o 
   9  11   8       27.42       27.20     12.38 o 
  10  11   8        0.07       19.13     15.15 o 
   0  12   8       11.36       14.23     11.85 o 
   1  12   8       19.61       23.92      8.89 o 
   2  12   8        0.07       11.81      8.67 o 
   3  12   8        1.67        6.59      8.62 o 
   4  12   8        0.42        7.86      8.49 o 
   5  12   8        0.07       14.12      8.79 o 
   6  12   8       27.03        3.72      7.85 o 
   7  12   8       13.30        6.07      7.64 o 
   1  13   8        0.72      390.83     51.25 o 
   1   1   9       93.74      121.59      5.75 o 
   2   1   9      209.17      226.01     12.03 o 
   3   1   9      168.37      205.18      6.86 o 
   4   1   9      612.83      626.60     11.86 o 
   5   1   9        5.24        6.49      3.49 o 
   6   1   9      371.91      377.84      9.71 o 
   7   1   9       12.73       25.44      4.55 o 
   8   1   9      987.51      905.89     16.74 o 
   9   1   9      175.21      170.42      8.70 o 
  10   1   9      275.84      262.23     11.44 o 
  11   1   9       26.39       37.34      7.27 o 
  12   1   9      185.34      204.57     11.97 o 
  13   1   9        4.11       14.98      6.60 o 
  14   1   9       12.48       16.94      7.39 o 
  15   1   9        2.32        6.38      7.04 o 
  16   1   9       11.36       14.98      9.96 o 
  17   1   9        0.04       31.37     16.48 o 
  18   1   9       77.15       34.79     11.94 o 
  19   1   9        8.88       20.85     13.82 o 
   0   2   9       36.33       37.58      5.81 o 
   1   2   9     2933.35     2817.19     41.54 o 
   2   2   9     1073.20     1129.33     16.83 o 
   3   2   9     2384.33     2199.28     29.10 o 
   4   2   9      191.09      178.96      9.73 o 
   5   2   9     3185.59     2993.95     37.60 o 
   6   2   9        0.88       -0.41      3.56 o 
   7   2   9      553.56      466.28     11.11 o 
   8   2   9      101.37      134.96      8.41 o 
   9   2   9       61.27       84.94      7.72 o 
  10   2   9     1371.58     1255.05     23.70 o 
  11   2   9     1063.79      942.82     20.18 o 
  12   2   9        2.23        6.19      5.73 o 
  13   2   9      285.77      249.76     17.81 o 
  14   2   9        0.06       17.88      6.96 o 
  15   2   9      190.70      158.19     23.86 o 
  16   2   9       81.13       76.14     14.33 o 
  17   2   9       15.75       15.75     11.16 o 
  18   2   9        0.01       -0.87     14.53 o 
  19   2   9       40.49       34.29     15.17 o 
   1   3   9       86.61       85.60      5.18 o 
   2   3   9      524.00      482.44     10.01 o 
   3   3   9      211.97      188.40      7.27 o 
   4   3   9       83.50       79.51      5.13 o 
   5   3   9       92.91      107.40      6.99 o 
   6   3   9     1002.56      839.90     16.68 o 
   7   3   9       70.10       83.82      6.92 o 
   8   3   9      295.52      333.34     13.80 o 
   9   3   9       99.01      103.47      9.06 o 
  10   3   9      205.10      207.68     12.01 o 
  11   3   9        0.22        7.00      5.74 o 
  12   3   9      233.18      266.40     18.41 o 
  13   3   9       26.12       39.96      7.93 o 
  14   3   9        0.07        2.17      7.89 o 
  15   3   9        0.05        1.42      8.19 o 
  16   3   9        0.04        2.71      9.59 o 
  17   3   9       23.72       13.72     12.02 o 
  18   3   9       40.17       23.92     14.79 o 
  19   3   9       30.29       38.32     14.25 o 
   0   4   9      262.05      304.55     10.12 o 
   1   4   9      235.41      219.19      6.67 o 
   2   4   9      285.94      274.63     13.73 o 
   3   4   9      327.59      351.71      8.90 o 
   4   4   9       76.00      118.10      6.66 o 
   5   4   9      806.31      715.03     14.58 o 
   6   4   9       70.71       62.85      6.58 o 
   7   4   9     1285.57     1150.50     21.84 o 
   8   4   9      637.26      613.61     16.35 o 
   9   4   9      405.50      371.98     18.62 o 
  10   4   9      690.52      623.12     17.41 o 
  11   4   9       84.18       79.66      9.31 o 
  12   4   9       41.52       37.29      7.38 o 
  13   4   9       83.36      106.55     11.24 o 
  14   4   9        3.74       13.25      8.18 o 
  15   4   9       55.32       48.24     10.40 o 
  16   4   9        2.88        7.58      9.81 o 
  17   4   9       85.90       59.45     17.83 o 
  18   4   9        3.77       63.69     14.54 o 
   1   5   9      104.33      103.66      5.73 o 
   2   5   9      268.25      289.62     12.47 o 
   3   5   9       86.87       88.81      6.18 o 
   4   5   9        1.37        2.12      3.98 o 
   5   5   9       71.71       76.87      6.72 o 
   6   5   9       10.66        9.30      5.40 o 
   7   5   9      135.43      138.11      9.36 o 
   8   5   9      437.32      421.57     33.88 o 
   9   5   9      114.39      127.13     12.98 o 
  10   5   9      207.34      187.69     12.99 o 
  11   5   9      282.31      249.01     18.48 o 
  12   5   9       91.83       84.20     11.17 o 
  13   5   9        7.78       13.27      8.42 o 
  14   5   9       21.52       22.09      9.14 o 
  15   5   9       68.72       57.07     10.49 o 
  16   5   9       15.66       24.42     10.27 o 
  17   5   9       46.14       24.06     11.95 o 
  18   5   9        0.45       19.07     13.42 o 
   0   6   9      480.90      459.47     16.50 o 
   1   6   9        4.10        8.85      4.24 o 
   2   6   9      114.37      123.56      7.53 o 
   3   6   9      423.55      364.10     17.96 o 
   4   6   9        0.02        7.33      4.72 o 
   5   6   9       26.79       15.35      5.13 o 
   6   6   9        2.00        7.21      5.45 o 
   7   6   9       56.42       88.01      8.45 o 
   8   6   9      547.40      493.41     15.19 o 
   9   6   9      392.43      389.97     19.71 o 
  10   6   9      128.15      125.57     17.10 o 
  11   6   9       11.32       16.62      7.53 o 
  12   6   9       44.57       32.77      8.96 o 
  13   6   9       31.92       32.30      9.57 o 
  14   6   9        3.20        7.64      8.66 o 
  15   6   9       11.66       12.21      9.45 o 
  16   6   9       18.08       17.76      9.75 o 
  17   6   9       11.47       22.90     10.98 o 
   1   7   9      263.83      290.38     18.33 o 
   2   7   9        0.00        9.24      4.96 o 
   3   7   9        0.14        6.54      5.13 o 
   4   7   9      307.08      321.82     15.40 o 
   5   7   9        2.05        3.63      5.39 o 
   6   7   9       94.44       98.81      9.09 o 
   7   7   9      116.41      148.63     10.42 o 
   8   7   9        9.87       16.44      6.40 o 
   9   7   9      496.54      405.42     34.37 o 
  10   7   9        4.28       13.50      8.03 o 
  11   7   9      380.26      279.25     40.56 o 
  12   7   9       21.83       31.77      9.30 o 
  13   7   9       33.95       23.45      9.70 o 
  14   7   9        2.42        6.53      9.20 o 
  15   7   9        8.77       15.88     12.75 o 
  16   7   9       10.50       25.91     10.35 o 
   0   8   9       82.66      143.82     13.97 o 
   1   8   9        8.73       17.45      5.74 o 
   2   8   9       68.28       76.48      8.53 o 
   3   8   9      268.83      268.50     12.99 o 
   4   8   9      255.91      244.41     11.58 o 
   5   8   9        3.17        0.38      5.78 o 
   6   8   9      149.32      146.93     10.35 o 
   7   8   9      174.42      165.10     12.11 o 
   8   8   9        0.10        3.64      7.28 o 
   9   8   9       44.09       37.25      9.59 o 
  10   8   9       42.16       40.38      9.75 o 
  11   8   9       22.62       14.75      9.49 o 
  12   8   9       10.43        7.11      9.79 o 
  13   8   9        5.04        5.94      9.49 o 
  14   8   9        3.34       16.14     12.43 o 
  15   8   9        2.10        9.00      8.89 o 
   1   9   9      188.39      202.11     13.86 o 
   2   9   9      484.61      383.59     27.94 o 
   3   9   9       11.83       23.01      6.71 o 
   4   9   9       73.68       75.50      8.88 o 
   5   9   9       10.71       17.70      7.01 o 
   6   9   9       66.64       90.52      9.71 o 
   7   9   9        8.11       37.19     13.55 o 
   8   9   9        4.00        7.32      8.44 o 
   9   9   9      134.57       98.18     15.41 o 
  10   9   9       55.04       44.54     11.26 o 
  11   9   9      126.22       72.63     12.30 o 
  12   9   9       43.21       21.36     10.23 o 
  13   9   9        4.05       28.43     10.37 o 
   0  10   9      139.06      144.98     16.56 o 
   1  10   9        2.02        8.28      6.83 o 
   2  10   9        0.12       13.75      6.78 o 
   3  10   9       11.19       14.56      7.17 o 
   4  10   9       12.53       23.02      7.58 o 
   5  10   9       22.29       24.74      9.94 o 
   6  10   9       12.17       28.01     10.21 o 
   7  10   9        5.81       14.13      8.99 o 
   8  10   9        7.09        0.02      8.62 o 
   9  10   9      118.14       64.67     12.80 o 
  10  10   9       11.08       10.41     10.11 o 
  11  10   9       12.38        5.46      8.39 o 
  12  10   9        7.85       14.80      9.32 o 
   1  11   9        2.60        7.87      8.00 o 
   2  11   9        0.70       -5.30      7.03 o 
   3  11   9        1.61       10.82      7.70 o 
   4  11   9        0.88       -3.05      8.18 o 
   5  11   9        6.37       13.15      9.09 o 
   6  11   9        4.04        4.69      8.33 o 
   7  11   9        0.51        6.41      8.64 o 
   8  11   9        3.78        9.05      8.56 o 
   9  11   9       10.99       16.06      8.53 o 
  10  11   9        4.46       -0.04     15.51 o 
   0  12   9        3.82        6.85     10.91 o 
   1  12   9        1.05       11.93      8.45 o 
   2  12   9        3.17        0.57      7.82 o 
   3  12   9        2.61       12.51      8.16 o 
   4  12   9       16.20       34.41      9.51 o 
   5  12   9        5.20        5.41      8.24 o 
   6  12   9       20.59       15.28      8.29 o 
   0   0  10      114.60      113.22     14.08 o 
   1   0  10      110.48      140.27      8.54 o 
   2   0  10     1802.77     1614.30     33.66 o 
   3   0  10     1674.08     1601.92     33.93 o 
   4   0  10      201.93      202.72     21.77 o 
   5   0  10     1998.39     1863.69     45.08 o 
   6   0  10     1425.45     1298.49     29.15 o 
   7   0  10      438.68      440.99     32.86 o 
   8   0  10       34.38       34.89     15.35 o 
   9   0  10        9.96       13.25      7.92 o 
  10   0  10     1117.06      917.28     35.22 o 
  11   0  10       32.51       64.97     15.27 o 
  12   0  10       34.47       59.51     29.91 o 
  13   0  10      134.36      114.27     33.37 o 
  14   0  10       92.01       87.86     15.09 o 
  15   0  10       29.31       28.69     11.64 o 
  16   0  10        0.40        9.02     11.05 o 
  17   0  10       27.75       20.96     15.55 o 
  18   0  10        2.32        0.01     13.30 o 
  19   0  10        0.90       17.60     16.64 o 
   1   1  10        8.95       -2.42      2.76 o 
   2   1  10      856.94      787.33     14.06 o 
   3   1  10      160.80      162.86      8.46 o 
   4   1  10       59.94       68.18      5.04 o 
   5   1  10       29.97       49.31      5.50 o 
   6   1  10       16.01       55.29      5.93 o 
   7   1  10     2271.93     1972.58     33.80 o 
   8   1  10        1.00       -0.08      6.15 o 
   9   1  10      480.94      462.52     12.96 o 
  10   1  10       32.03       58.11      7.93 o 
  11   1  10      159.70      185.58     12.92 o 
  12   1  10        3.55        9.20      7.27 o 
  13   1  10        1.51       -0.22      6.53 o 
  14   1  10       80.99       92.32     10.55 o 
  15   1  10        0.16        1.21     10.20 o 
  16   1  10        3.16       -0.89      9.92 o 
  17   1  10       71.41       38.52      9.87 o 
  18   1  10       35.00       20.60     11.36 o 
  19   1  10        0.06      222.97    157.36 o 
   0   2  10      824.72      696.53     20.27 o 
   1   2  10      414.39      411.11      9.60 o 
   2   2  10       60.46       73.74      4.95 o 
   3   2  10      496.92      442.57      9.44 o 
   4   2  10      650.76      557.53     11.56 o 
   5   2  10        3.82        3.65      3.19 o 
   6   2  10       72.37       82.35      6.10 o 
   7   2  10      479.87      424.09     11.72 o 
   8   2  10       19.07       33.16      6.35 o 
   9   2  10      183.43      207.50     11.14 o 
  10   2  10        3.96       13.67      5.71 o 
  11   2  10      165.84      205.44     11.23 o 
  12   2  10       31.59       44.22      8.91 o 
  13   2  10       54.41       67.99     10.90 o 
  14   2  10      211.03      153.99     22.41 o 
  15   2  10        2.17       -4.95      9.18 o 
  16   2  10        0.00       16.20     11.20 o 
  17   2  10        0.14       12.00     11.08 o 
  18   2  10       12.38       16.86     15.94 o 
  19   2  10       11.42       14.45     16.82 o 
   1   3  10      434.79      385.72      9.64 o 
   2   3  10      325.24      300.07      7.59 o 
   3   3  10        1.15        4.64      3.27 o 
   4   3  10        3.73        5.29      3.34 o 
   5   3  10       40.89       30.12      4.65 o 
   6   3  10       30.97       36.65      5.44 o 
   7   3  10        5.13        7.13      5.01 o 
   8   3  10       84.10       96.80      8.74 o 
   9   3  10       34.76       45.47      7.31 o 
  10   3  10      100.98      136.76     10.69 o 
  11   3  10       12.49        8.62      6.29 o 
  12   3  10      213.61      237.23     17.29 o 
  13   3  10        9.37       11.88      7.48 o 
  14   3  10       18.33       10.36      9.66 o 
  15   3  10        2.97       10.17     10.28 o 
  16   3  10        0.32       -3.51     10.55 o 
  17   3  10       12.81        6.68     11.35 o 
  18   3  10        0.73      -10.76     11.91 o 
   0   4  10     1780.90     1465.01     33.39 o 
   1   4  10       30.87       43.39      4.63 o 
   2   4  10      825.18      698.95     13.04 o 
   3   4  10      809.62      753.08     13.90 o 
   4   4  10       21.81       34.19      4.78 o 
   5   4  10      153.14      172.34      8.70 o 
   6   4  10      373.47      306.18     18.56 o 
   7   4  10       89.67       93.71      8.54 o 
   8   4  10       59.38       59.18      7.62 o 
   9   4  10      154.53      191.05     11.67 o 
  10   4  10      109.10      131.64     10.73 o 
  11   4  10      471.08      394.91     24.84 o 
  12   4  10       36.56       56.20      8.53 o 
  13   4  10       54.84       51.50      9.55 o 
  14   4  10       48.13       42.09      9.87 o 
  15   4  10      197.82      113.43     36.75 o 
  16   4  10        1.29       17.87     11.85 o 
  17   4  10        4.28        1.66     11.08 o 
  18   4  10        3.11       17.39     11.71 o 
   1   5  10      447.29      388.59     10.66 o 
   2   5  10      146.05      150.59      7.44 o 
   3   5  10      501.78      432.47     10.50 o 
   4   5  10      113.14      129.68      7.74 o 
   5   5  10        3.93        6.18      5.02 o 
   6   5  10       56.27       66.75      7.53 o 
   7   5  10      111.23      133.86      9.60 o 
   8   5  10        8.75       17.60      6.61 o 
   9   5  10      112.76      146.67     12.00 o 
  10   5  10       30.50       53.23      8.63 o 
  11   5  10       78.26       82.02     10.25 o 
  12   5  10       16.64       11.68      8.13 o 
  13   5  10       23.01       22.81      8.52 o 
  14   5  10       16.40        8.18      8.98 o 
  15   5  10        0.24       10.13     10.37 o 
  16   5  10       15.67       16.73     11.00 o 
  17   5  10        5.05       12.10      9.94 o 
   0   6  10        0.69        1.62      6.21 o 
   1   6  10       57.07       58.74      6.67 o 
   2   6  10      457.74      384.30     11.41 o 
   3   6  10      111.18      140.94      8.50 o 
   4   6  10       49.09       41.86      6.16 o 
   5   6  10      755.01      682.68     18.00 o 
   6   6  10      106.70      142.24      9.80 o 
   7   6  10      117.59      142.74     10.19 o 
   8   6  10        1.66       15.70      6.53 o 
   9   6  10       81.99      109.62     10.29 o 
  10   6  10       42.96       49.04     10.11 o 
  11   6  10       55.97       87.68     10.88 o 
  12   6  10        1.40       11.65      8.43 o 
  13   6  10       42.74       49.19     12.15 o 
  14   6  10       32.95       30.93      9.98 o 
  15   6  10       19.59       20.77     10.20 o 
  16   6  10        9.63       29.19     10.15 o 
   1   7  10        3.78       11.27      5.15 o 
   2   7  10      294.99      277.16     14.66 o 
   3   7  10      287.84      299.22     15.12 o 
   4   7  10      117.56      129.83      9.62 o 
   5   7  10      141.33      164.25     10.67 o 
   6   7  10        0.12        3.49      5.72 o 
   7   7  10        1.80        5.68      6.00 o 
   8   7  10        1.86        9.87      7.09 o 
   9   7  10       81.03       76.78     10.01 o 
  10   7  10        2.23        9.68      8.00 o 
  11   7  10       42.85       57.92     12.52 o 
  12   7  10        0.60        4.95      9.11 o 
  13   7  10       16.85       26.42     10.07 o 
  14   7  10        0.06        2.51      9.06 o 
  15   7  10       16.46       19.72      9.56 o 
  16   7  10        1.49       24.01     16.05 o 
   0   8  10      128.52      121.58     12.85 o 
   1   8  10       51.18       55.68      7.99 o 
   2   8  10      312.67      324.33     30.40 o 
   3   8  10        1.45        6.81      5.68 o 
   4   8  10       60.06       67.42      8.34 o 
   5   8  10        0.06        7.63      6.84 o 
   6   8  10       40.13       49.33      8.53 o 
   7   8  10       98.91       94.43      9.81 o 
   8   8  10       67.22       74.78     10.43 o 
   9   8  10       15.28       16.93      7.79 o 
  10   8  10        0.05       -1.13      8.33 o 
  11   8  10       82.17       47.53     10.67 o 
  12   8  10        3.57        5.68      9.16 o 
  13   8  10       11.36       13.10      9.36 o 
  14   8  10       76.37       75.52     18.84 o 
   1   9  10      124.63      127.59     10.60 o 
   2   9  10        0.76        8.87      6.43 o 
   3   9  10       39.29       48.34      7.70 o 
   4   9  10        0.09        8.33      6.96 o 
   5   9  10        7.43       16.41      7.74 o 
   6   9  10       44.15       29.37      8.09 o 
   7   9  10        3.92        3.01      8.14 o 
   8   9  10       83.80       84.36     13.09 o 
   9   9  10        4.42        7.76      9.31 o 
  10   9  10       17.72       20.83      9.55 o 
  11   9  10       38.88       21.93      9.71 o 
  12   9  10       44.14       33.55     10.32 o 
  13   9  10        0.00       12.44      9.30 o 
   0  10  10       16.46       17.25     11.11 o 
   1  10  10        0.85        8.74      7.18 o 
   2  10  10        5.02        6.74      6.79 o 
   3  10  10       17.14       18.88      7.51 o 
   4  10  10        8.59       14.62      8.24 o 
   5  10  10       25.97       25.63      9.12 o 
   6  10  10        2.63       -0.92      8.45 o 
   7  10  10        2.76       19.14      9.63 o 
   8  10  10       26.85       19.19      9.87 o 
   9  10  10       23.04       12.82      9.60 o 
  10  10  10       27.13       11.41      8.99 o 
  11  10  10        2.33       21.30      9.57 o 
   1  11  10       71.42       69.06     10.55 o 
   2  11  10        0.89       -3.13      7.99 o 
   3  11  10       55.14       47.62     10.20 o 
   4  11  10        0.07        6.70      9.09 o 
   5  11  10       15.60       13.46      8.95 o 
   6  11  10       55.65       38.11     13.79 o 
   7  11  10        2.98        8.21      7.80 o 
   8  11  10       10.38       12.34     10.57 o 
   9  11  10        0.91       26.32      9.01 o 
   0  12  10        2.70       21.12     12.15 o 
   1  12  10        0.14       15.53      7.95 o 
   2  12  10        6.23       35.31     16.66 o 
   3  12  10        1.62       19.75      8.55 o 
   4  12  10        0.07       15.11      9.10 o 
   5  12  10       15.99       33.88      9.24 o 
   1   1  11      295.11      260.61     16.86 o 
   2   1  11        0.90        0.63      3.20 o 
   3   1  11       55.38       67.03      5.01 o 
   4   1  11      782.84      690.88     13.24 o 
   5   1  11      396.19      422.32     13.55 o 
   6   1  11      260.51      223.36     13.36 o 
   7   1  11        4.74       22.15     10.79 o 
   8   1  11       17.54       23.65      6.46 o 
   9   1  11      337.34      338.20     14.91 o 
  10   1  11       28.66       38.87      7.48 o 
  11   1  11       45.95       49.80      9.27 o 
  12   1  11       27.79       36.92      8.76 o 
  13   1  11        0.00       11.71      7.44 o 
  14   1  11       15.70       17.80      7.86 o 
  15   1  11       56.21       35.33      9.93 o 
  16   1  11       10.44        9.22     11.19 o 
  17   1  11        0.21       12.07      9.89 o 
  18   1  11        4.49       29.00     11.20 o 
   0   2  11     1916.11     1642.55     71.89 o 
   1   2  11       22.04       32.94      4.55 o 
   2   2  11     3295.30     3090.64     50.31 o 
   3   2  11       10.22       13.40      5.11 o 
   4   2  11      236.82      248.07     13.15 o 
   5   2  11       26.19       20.01      4.08 o 
   6   2  11       14.73       17.49      4.37 o 
   7   2  11        7.74        7.53      4.37 o 
   8   2  11      847.40      649.11     16.66 o 
   9   2  11       61.34       66.47      7.93 o 
  10   2  11       24.81       28.64      8.81 o 
  11   2  11        0.08        6.49      6.49 o 
  12   2  11      418.51      321.82     27.76 o 
  13   2  11      109.16       96.38     12.84 o 
  14   2  11       43.17       50.99     10.12 o 
  15   2  11        0.73       -4.91     10.02 o 
  16   2  11        1.38      -10.20     10.20 o 
  17   2  11        0.09       -1.62     10.71 o 
  18   2  11        2.44        5.89     12.42 o 
   1   3  11      105.03      131.91      7.18 o 
   2   3  11      784.23      642.73     13.80 o 
   3   3  11        0.37        7.21      3.44 o 
   4   3  11      176.75      188.60     10.16 o 
   5   3  11       29.72       27.16      4.79 o 
   6   3  11      182.39      190.86     11.58 o 
   7   3  11       55.99       61.99      7.49 o 
   8   3  11       62.65       63.63      8.25 o 
   9   3  11        1.17        9.51      5.64 o 
  10   3  11       51.83       88.67      9.73 o 
  11   3  11       66.81      106.52     13.60 o 
  12   3  11        7.10       10.96      7.07 o 
  13   3  11       34.51       31.16      9.24 o 
  14   3  11       10.17       18.53     10.35 o 
  15   3  11       34.86       20.40     11.15 o 
  16   3  11       27.32       29.05     12.22 o 
  17   3  11       14.53       11.22     11.72 o 
  18   3  11        0.03       -5.96      9.91 o 
   0   4  11     1459.83     1322.27     31.64 o 
   1   4  11      613.58      576.27     13.11 o 
   2   4  11      406.45      392.01     10.69 o 
   3   4  11      126.57      160.78      8.78 o 
   4   4  11      140.39      157.93      7.57 o 
   5   4  11       90.31       99.50      7.91 o 
   6   4  11        0.86        4.48      4.80 o 
   7   4  11        8.73       16.21      6.26 o 
   8   4  11      295.91      261.64     18.82 o 
   9   4  11       10.88       36.09      8.65 o 
  10   4  11      105.90      133.29     10.90 o 
  11   4  11       21.69       32.79      7.68 o 
  12   4  11      247.68      239.43     32.70 o 
  13   4  11        6.73       13.77      9.25 o 
  14   4  11       40.14       21.43     10.90 o 
  15   4  11        0.53        2.61     10.25 o 
  16   4  11        9.12        4.47     10.69 o 
  17   4  11        3.22        4.71     10.22 o 
   1   5  11      128.58      150.72      8.81 o 
   2   5  11       92.30       90.79      7.63 o 
   3   5  11       48.54       57.94      6.61 o 
   4   5  11        6.35        9.84      5.14 o 
   5   5  11      464.68      454.94     12.84 o 
   6   5  11      292.05      318.24     15.33 o 
   7   5  11     1996.17     1591.95     41.52 o 
   8   5  11      230.85      219.91     25.09 o 
   9   5  11        1.08       12.50      7.02 o 
  10   5  11       24.81       39.22      8.18 o 
  11   5  11       17.06        9.03      8.23 o 
  12   5  11       19.12       33.52     11.58 o 
  13   5  11       13.63       30.57     10.33 o 
  14   5  11        8.69       11.27     11.67 o 
  15   5  11       20.82       19.27     12.15 o 
  16   5  11       27.24       49.33     34.05 o 
  17   5  11        7.55       20.87     10.26 o 
   0   6  11      582.19      519.17     18.74 o 
   1   6  11        3.30       15.10      5.51 o 
   2   6  11      189.53      177.08      9.67 o 
   3   6  11       52.31       76.86      8.09 o 
   4   6  11       20.25       21.51      6.35 o 
   5   6  11        7.57       11.00      5.86 o 
   6   6  11        5.33       11.32      6.24 o 
   7   6  11        8.27       20.68      6.80 o 
   8   6  11        6.77       18.91      6.87 o 
   9   6  11       22.18       30.36      8.01 o 
  10   6  11       41.21       53.64      9.02 o 
  11   6  11       11.04       17.23      7.94 o 
  12   6  11       12.13       17.91      8.64 o 
  13   6  11       10.72       22.77      9.34 o 
  14   6  11       11.28       23.51     11.63 o 
  15   6  11        0.13       -0.92      9.18 o 
  16   6  11        3.16        8.64     10.94 o 
   1   7  11      142.50      161.31      9.72 o 
   2   7  11      119.05      135.76     11.43 o 
   3   7  11        0.79       -1.69      5.23 o 
   4   7  11      345.76      357.73     15.73 o 
   5   7  11      149.36      180.08     12.16 o 
   6   7  11      477.21      462.83     15.75 o 
   7   7  11      212.60      212.33     13.19 o 
   8   7  11      177.83      194.66     12.92 o 
   9   7  11      165.87      176.91     18.02 o 
  10   7  11        5.37        9.94     11.77 o 
  11   7  11       20.29       11.30      8.97 o 
  12   7  11       52.03       39.78     10.33 o 
  13   7  11       22.26       12.30      8.92 o 
  14   7  11       51.33       37.07     11.27 o 
  15   7  11        0.42        1.77      8.46 o 
   0   8  11        0.23       17.90      8.71 o 
   1   8  11       12.60       24.32      6.51 o 
   2   8  11        0.65       11.90      6.04 o 
   3   8  11       38.38       38.28      8.04 o 
   4   8  11       35.53       30.75      7.89 o 
   5   8  11        1.09       10.60      6.77 o 
   6   8  11       42.90       58.38      9.08 o 
   7   8  11      119.98      140.75     12.38 o 
   8   8  11       21.68       21.77      7.95 o 
   9   8  11       37.80       29.03     10.98 o 
  10   8  11       27.02       29.62      9.98 o 
  11   8  11       81.74       53.05     10.91 o 
  12   8  11       16.96       21.68      9.82 o 
  13   8  11       13.66        9.61      9.60 o 
  14   8  11       14.37       16.69      9.34 o 
   1   9  11        4.05        8.94      6.44 o 
   2   9  11        6.26        9.88      6.55 o 
   3   9  11        0.24        8.60      6.66 o 
   4   9  11      123.29      123.64     11.57 o 
   5   9  11        2.44        7.14      7.21 o 
   6   9  11       67.71       55.37     10.25 o 
   7   9  11        0.03        5.61      8.36 o 
   8   9  11       18.66       14.13      9.66 o 
   9   9  11        3.59        7.24      9.85 o 
  10   9  11       11.63       10.37      9.38 o 
  11   9  11        6.18       16.21      9.99 o 
  12   9  11        1.36       15.75      9.48 o 
   0  10  11        0.10       -7.39     10.08 o 
   1  10  11        0.52       -0.03      7.65 o 
   2  10  11        0.54        3.23      7.37 o 
   3  10  11        3.69        7.27      8.01 o 
   4  10  11        3.03        2.69      7.61 o 
   5  10  11        2.47       -7.13      7.43 o 
   6  10  11        1.11       -9.02      9.02 o 
   7  10  11        6.45       15.86      9.33 o 
   8  10  11        7.48        8.93      9.12 o 
   9  10  11       37.39       13.33      9.01 o 
  10  10  11        0.14        3.94      8.12 o 
  11  10  11        3.29      -10.13     19.26 o 
   1  11  11        8.80       11.46      8.37 o 
   2  11  11        0.20       11.90      8.54 o 
   3  11  11        5.16       19.14      9.10 o 
   4  11  11        3.67       13.99      8.93 o 
   5  11  11       14.24       33.36     14.18 o 
   6  11  11        2.56        3.66      7.99 o 
   7  11  11        3.57       -1.96      8.52 o 
   8  11  11        0.77        3.87      8.04 o 
   0  12  11       29.00       46.23     12.01 o 
   1  12  11        0.23       31.79     21.99 o 
   2  12  11        4.72       23.79     11.00 o 
   3  12  11        0.04       11.21      8.40 o 
   4  12  11        0.07        3.12     11.45 o 
   0   0  12    10069.73     9316.23    267.04 o 
   1   0  12       10.40       13.60      5.59 o 
   2   0  12      114.34      142.94     12.93 o 
   3   0  12      511.51      548.78     16.98 o 
   4   0  12        7.08        6.98      5.94 o 
   5   0  12      364.44      359.74     26.34 o 
   6   0  12      526.80      451.49     19.12 o 
   7   0  12      631.61      580.65     22.31 o 
   8   0  12      290.53      291.11     33.27 o 
   9   0  12       20.99       11.27     10.48 o 
  10   0  12      546.94      420.01     56.75 o 
  11   0  12       45.12       41.06     12.65 o 
  12   0  12      119.56      189.58     69.27 o 
  13   0  12      248.55      177.22     67.61 o 
  14   0  12      192.81      129.89     36.47 o 
  15   0  12      279.04      144.53     60.15 o 
  16   0  12      122.63       96.69     25.88 o 
  17   0  12      154.02       92.31     40.13 o 
  18   0  12        1.01       18.95     16.09 o 
   1   1  12      634.24      587.38     12.35 o 
   2   1  12      698.98      587.19     13.44 o 
   3   1  12      185.37      215.57      9.37 o 
   4   1  12      708.33      584.30     14.82 o 
   5   1  12        0.82       -2.46      4.87 o 
   6   1  12      187.04      178.42     14.92 o 
   7   1  12        1.96        2.17      4.57 o 
   8   1  12      371.47      361.65     16.50 o 
   9   1  12       95.15      128.87     10.17 o 
  10   1  12       11.63        9.07      5.91 o 
  11   1  12       18.46       22.40     13.81 o 
  12   1  12        0.01       -0.10      7.23 o 
  13   1  12       33.08       33.93      8.73 o 
  14   1  12       26.28       32.84      9.23 o 
  15   1  12       14.66       14.96      8.86 o 
  16   1  12        2.09       10.49      9.36 o 
  17   1  12       14.14        2.53      9.46 o 
  18   1  12        0.97       38.53     18.32 o 
   0   2  12      323.27      313.70     26.54 o 
   1   2  12      852.34      860.55     16.11 o 
   2   2  12      127.86      156.03      8.95 o 
   3   2  12        5.81       16.70      4.35 o 
   4   2  12      113.64      148.86      9.25 o 
   5   2  12      718.21      617.01     15.41 o 
   6   2  12      140.31      134.27      8.28 o 
   7   2  12        9.44        9.93      5.18 o 
   8   2  12      222.55      227.05     12.05 o 
   9   2  12       33.43       37.06      7.11 o 
  10   2  12      121.67      175.28     12.85 o 
  11   2  12       31.71       47.26      9.05 o 
  12   2  12       12.88       22.28      8.42 o 
  13   2  12      133.09      131.26     16.03 o 
  14   2  12       58.05       49.87     11.11 o 
  15   2  12       62.58       39.63     11.25 o 
  16   2  12       14.37       15.37     11.50 o 
  17   2  12       42.81       21.23     11.88 o 
  18   2  12        5.44       28.36     14.73 o 
   1   3  12      447.75      410.30     10.66 o 
   2   3  12      535.93      447.17     11.58 o 
   3   3  12        8.22       14.17      4.52 o 
   4   3  12       29.57       31.77      5.26 o 
   5   3  12        2.60        7.23      4.01 o 
   6   3  12       84.19      118.48      8.96 o 
   7   3  12       11.34       14.07      6.17 o 
   8   3  12       50.22       61.04      8.67 o 
   9   3  12        0.75        0.73      6.03 o 
  10   3  12        3.30       10.51      7.02 o 
  11   3  12       58.44       61.33     10.03 o 
  12   3  12        5.43        3.29      6.79 o 
  13   3  12       63.24       39.55     10.08 o 
  14   3  12       46.18       42.13     10.10 o 
  15   3  12        5.53        8.16     10.78 o 
  16   3  12        1.86        8.38     10.63 o 
  17   3  12        2.34        0.72     10.42 o 
   0   4  12       55.41       57.67      8.78 o 
   1   4  12      118.94      119.82      7.98 o 
   2   4  12      647.52      525.69     20.78 o 
   3   4  12       63.50       66.26      6.98 o 
   4   4  12      351.64      365.13     14.85 o 
   5   4  12        5.77        2.27      5.38 o 
   6   4  12       89.58      113.64     10.17 o 
   7   4  12       18.38       23.44      6.62 o 
   8   4  12        0.22        0.23      6.04 o 
   9   4  12        4.24       16.36      7.32 o 
  10   4  12      111.35      119.71     11.76 o 
  11   4  12       75.41       85.49     10.85 o 
  12   4  12       41.93       48.19      9.37 o 
  13   4  12        4.57       19.61     13.94 o 
  14   4  12       13.98        3.28     11.29 o 
  15   4  12        2.90        7.21     10.54 o 
  16   4  12        0.37       18.74     11.59 o 
  17   4  12        4.86       10.81     11.20 o 
   1   5  12      137.44      158.49      9.34 o 
   2   5  12      175.15      190.29     10.05 o 
   3   5  12        0.63        4.71      5.36 o 
   4   5  12      558.09      509.69     15.21 o 
   5   5  12       27.68       39.39      7.55 o 
   6   5  12       44.89       72.91      9.53 o 
   7   5  12       42.29       90.07     22.39 o 
   8   5  12      133.69      155.43     16.48 o 
   9   5  12      226.93      217.79     14.81 o 
  10   5  12        5.18       18.23      7.93 o 
  11   5  12       53.36       44.58     11.69 o 
  12   5  12        7.28       11.46     10.23 o 
  13   5  12       10.86       27.29     11.57 o 
  14   5  12        3.17        0.46     12.41 o 
  15   5  12        0.07       20.40     12.45 o 
  16   5  12       17.68       23.78     12.83 o 
   0   6  12     1004.97      975.99     28.15 o 
   1   6  12      380.20      339.87     12.54 o 
   2   6  12       18.08       26.45      6.27 o 
   3   6  12      116.08      159.89     10.45 o 
   4   6  12       24.67       30.60      7.06 o 
   5   6  12      170.43      201.15     12.34 o 
   6   6  12        4.25        6.47      6.36 o 
   7   6  12      151.01      146.12     12.46 o 
   8   6  12       14.41       19.20      7.55 o 
   9   6  12       11.72       21.44      8.01 o 
  10   6  12      135.42      147.85     13.85 o 
  11   6  12        8.43       19.71      8.76 o 
  12   6  12       41.56       40.90     11.08 o 
  13   6  12        0.04        0.78      9.81 o 
  14   6  12        0.65        5.14      9.97 o 
  15   6  12       21.51       17.33     10.50 o 
  16   6  12        1.63        9.78     19.08 o 
   1   7  12      255.83      210.51     15.95 o 
   2   7  12       41.01       68.83      8.25 o 
   3   7  12       47.16       46.92      7.88 o 
   4   7  12       31.70       38.38      8.92 o 
   5   7  12       90.44       98.93      9.89 o 
   6   7  12       28.24       37.53      7.98 o 
   7   7  12       36.11       55.24      9.28 o 
   8   7  12        7.19       14.19      7.83 o 
   9   7  12      104.90       83.42     11.05 o 
  10   7  12        0.28        2.51      9.08 o 
  11   7  12        0.00       -1.93      8.82 o 
  12   7  12       25.80       39.18     14.35 o 
  13   7  12        0.64        1.72     10.25 o 
  14   7  12        8.51       23.90     10.21 o 
  15   7  12        2.74       10.02     18.78 o 
   0   8  12      138.60      132.46     15.44 o 
   1   8  12       24.20       31.94      7.20 o 
   2   8  12        8.12       16.69      6.30 o 
   3   8  12      108.72      144.46     13.18 o 
   4   8  12        5.70       27.66      7.81 o 
   5   8  12       58.85       58.98      9.24 o 
   6   8  12       48.27       42.35      8.84 o 
   7   8  12       17.57       35.34      9.38 o 
   8   8  12       39.02       30.20      9.56 o 
   9   8  12       17.26       13.50      9.34 o 
  10   8  12        6.44        4.56      9.42 o 
  11   8  12        0.28        5.57      9.75 o 
  12   8  12        0.17       10.54      9.79 o 
  13   8  12       12.84       17.99      9.55 o 
   1   9  12       13.66        7.76      7.46 o 
   2   9  12       33.94       43.90      9.70 o 
   3   9  12        1.08        9.31      7.45 o 
   4   9  12       37.89       37.62      8.60 o 
   5   9  12       21.74       38.12     13.66 o 
   6   9  12       54.31       40.93      9.72 o 
   7   9  12       23.12       24.73      9.59 o 
   8   9  12        3.51       17.49     10.06 o 
   9   9  12        4.61       12.87      9.98 o 
  10   9  12        0.03       -0.59      9.42 o 
  11   9  12        1.55       12.88      9.12 o 
  12   9  12       40.53       44.65     11.44 o 
   0  10  12       49.37       43.21     13.34 o 
   1  10  12        0.47       10.61      8.17 o 
   2  10  12       23.69       26.39      9.43 o 
   3  10  12        4.60       23.94      9.07 o 
   4  10  12        1.55        7.17      8.87 o 
   5  10  12       16.31        5.53      8.67 o 
   6  10  12       11.07       12.92      8.92 o 
   7  10  12        0.15        7.76      9.50 o 
   8  10  12       22.28       41.11     10.49 o 
   9  10  12       16.81       23.94      8.78 o 
  10  10  12       58.39       45.71     12.61 o 
   1  11  12        4.53       16.96      8.34 o 
   2  11  12        0.02       15.93      9.37 o 
   3  11  12        5.82        6.87      8.53 o 
   4  11  12       48.08       45.75     10.22 o 
   5  11  12        2.96       15.29      9.34 o 
   6  11  12        6.78       14.85      8.44 o 
   7  11  12        0.38        3.42      8.17 o 
   0  12  12        4.96        9.34     11.41 o 
   1  12  12        0.07       -1.95     10.75 o 
   1   1  13      213.72      236.39     13.88 o 
   2   1  13      425.59      356.02     11.99 o 
   3   1  13       12.05       21.89      5.93 o 
   4   1  13       61.81       62.87      7.61 o 
   5   1  13      121.57      120.84      8.67 o 
   6   1  13        8.54       15.92      5.28 o 
   7   1  13      120.17      124.15     10.21 o 
   8   1  13        1.69        0.55      5.37 o 
   9   1  13       59.46       82.18      9.32 o 
  10   1  13      154.75      167.77     13.24 o 
  11   1  13      204.75      232.47     19.29 o 
  12   1  13       30.55       52.31      9.43 o 
  13   1  13        9.86       13.46      8.44 o 
  14   1  13        0.10        9.98      8.29 o 
  15   1  13        0.04        9.34      9.84 o 
  16   1  13        0.54        8.31      9.02 o 
  17   1  13        7.32       32.68     15.07 o 
   0   2  13       41.43       57.29      8.16 o 
   1   2  13       85.13       87.41      8.63 o 
   2   2  13      206.04      228.41     18.71 o 
   3   2  13      388.25      368.81     21.20 o 
   4   2  13        0.60       -0.13      4.42 o 
   5   2  13      980.49      889.71     22.49 o 
   6   2  13       11.75       16.22      6.27 o 
   7   2  13       45.05       70.80      8.08 o 
   8   2  13       34.91       33.81      7.21 o 
   9   2  13      307.46      362.96     21.90 o 
  10   2  13       55.65       51.25      8.36 o 
  11   2  13        0.88       19.07      7.80 o 
  12   2  13       64.94       59.96     10.23 o 
  13   2  13       54.17       57.81     11.57 o 
  14   2  13       39.90       23.65     13.57 o 
  15   2  13      256.85      139.96     41.07 o 
  16   2  13        2.88        5.92     11.41 o 
  17   2  13      102.95       34.42     14.19 o 
   1   3  13      433.74      365.56     12.44 o 
   2   3  13       29.61       30.85      5.87 o 
   3   3  13      393.10      380.39     20.55 o 
   4   3  13      760.65      652.49     17.99 o 
   5   3  13      392.86      394.14     20.59 o 
   6   3  13       65.58       88.88     10.78 o 
   7   3  13      494.66      460.57     26.04 o 
   8   3  13       13.54       27.22      7.33 o 
   9   3  13       32.86       66.58      9.34 o 
  10   3  13      236.05      231.61     15.11 o 
  11   3  13      331.10      329.21     29.82 o 
  12   3  13       23.56       17.01      8.97 o 
  13   3  13      181.61      134.54     28.41 o 
  14   3  13        0.66       13.16      9.03 o 
  15   3  13        8.27        2.44     10.54 o 
  16   3  13        0.11        1.52     10.85 o 
  17   3  13       39.46       17.65     11.57 o 
   0   4  13       42.18       79.54     10.48 o 
   1   4  13        2.30       -0.27      4.71 o 
   2   4  13      217.84      214.25     10.27 o 
   3   4  13     1749.59     1466.08     46.43 o 
   4   4  13      514.95      460.96     39.59 o 
   5   4  13     2124.99     1822.57     35.45 o 
   6   4  13        1.50        1.87      6.51 o 
   7   4  13      200.71      213.08     21.66 o 
   8   4  13       46.50       55.03     10.02 o 
   9   4  13        8.52       16.74      8.79 o 
  10   4  13       56.85       54.27      9.35 o 
  11   4  13       83.67       97.41     11.72 o 
  12   4  13       22.21       45.46     11.40 o 
  13   4  13       18.48       19.07     10.21 o 
  14   4  13        0.56       -5.27     10.38 o 
  15   4  13      140.94       53.16     26.39 o 
  16   4  13        2.65      -10.59     10.59 o 
   1   5  13      103.78      143.44      9.33 o 
   2   5  13       27.04       40.50      6.66 o 
   3   5  13       11.61       33.61      7.24 o 
   4   5  13       45.15       67.75      8.69 o 
   5   5  13        0.25        1.27      6.29 o 
   6   5  13      103.22      110.44     11.29 o 
   7   5  13       18.87       29.47      8.60 o 
   8   5  13        1.27        4.02      8.43 o 
   9   5  13        2.67        9.10      8.50 o 
  10   5  13       10.40       14.62      9.90 o 
  11   5  13       30.80       30.49     10.54 o 
  12   5  13        0.54       15.57     10.62 o 
  13   5  13       77.74       68.24     13.66 o 
  14   5  13        1.46        7.55     12.31 o 
  15   5  13        2.52        0.47     11.59 o 
  16   5  13        0.05       29.30     12.19 o 
   0   6  13       22.87       25.29      9.28 o 
   1   6  13      289.84      282.84     12.54 o 
   2   6  13       63.40       90.55      9.00 o 
   3   6  13      457.25      444.03     15.21 o 
   4   6  13      211.19      241.92     13.60 o 
   5   6  13      227.63      227.20     13.07 o 
   6   6  13       21.82       27.42      8.00 o 
   7   6  13       66.16       71.34     10.08 o 
   8   6  13        8.52       13.82      7.51 o 
   9   6  13        2.07        7.82      7.87 o 
  10   6  13       11.59       24.66     10.30 o 
  11   6  13       19.88       32.90     14.22 o 
  12   6  13        0.64        0.19     10.35 o 
  13   6  13       35.74       22.30     15.21 o 
  14   6  13       10.98        9.72     11.29 o 
  15   6  13        7.84       35.85     35.76 o 
   1   7  13      226.15      215.22     12.02 o 
   2   7  13       17.95       20.44      6.91 o 
   3   7  13      296.49      304.35     15.06 o 
   4   7  13      135.50      134.38     11.41 o 
   5   7  13        0.46       -0.33      6.61 o 
   6   7  13       38.83       30.43      8.69 o 
   7   7  13       69.04       75.72     10.25 o 
   8   7  13        5.30        1.63      7.43 o 
   9   7  13       25.22       34.71      9.45 o 
  10   7  13       16.48       27.31     12.63 o 
  11   7  13       18.53       13.68     11.35 o 
  12   7  13        2.90        5.98      9.86 o 
  13   7  13       12.83        5.95     11.18 o 
  14   7  13       22.25       29.51     11.33 o 
   0   8  13       83.54       76.06     13.20 o 
   1   8  13        7.45       12.12      6.57 o 
   2   8  13        0.61       21.32      6.78 o 
   3   8  13       54.59       59.23      8.86 o 
   4   8  13        6.49       15.31      7.17 o 
   5   8  13       24.55       39.74      8.72 o 
   6   8  13        0.21        7.19      7.91 o 
   7   8  13       40.49       46.19     10.26 o 
   8   8  13       43.34       46.13      9.81 o 
   9   8  13        4.59        8.54      9.51 o 
  10   8  13        4.87        7.14      9.41 o 
  11   8  13       29.15       20.53     12.99 o 
  12   8  13        0.11        3.99      9.28 o 
  13   8  13        6.53       11.56     12.48 o 
   1   9  13      253.82      199.29     13.42 o 
   2   9  13       21.59       44.69      9.92 o 
   3   9  13      137.87      110.88     11.74 o 
   4   9  13        0.77        5.90      8.16 o 
   5   9  13       34.49       32.85      8.53 o 
   6   9  13       93.98       90.45     14.05 o 
   7   9  13       32.13       43.34     12.40 o 
   8   9  13       26.81       16.42     10.12 o 
   9   9  13        3.89       15.34      9.36 o 
  10   9  13        7.55        3.73      8.15 o 
  11   9  13        0.04       21.85     10.99 o 
   0  10  13        0.93       32.53     12.70 o 
   1  10  13        2.37       -0.76      8.19 o 
   2  10  13        5.56       15.45      9.37 o 
   3  10  13        5.16       16.89      8.83 o 
   4  10  13        0.36       12.02      8.32 o 
   5  10  13       78.53       56.58     11.82 o 
   6  10  13        1.21       25.33      9.10 o 
   7  10  13        3.70        3.35      9.93 o 
   8  10  13        4.44        5.59      8.87 o 
   9  10  13        8.09       15.96     10.27 o 
   1  11  13        1.37       15.12      8.86 o 
   2  11  13        3.95       15.33      8.92 o 
   3  11  13        4.31       12.44      8.74 o 
   4  11  13       14.75       10.81      8.50 o 
   5  11  13        8.59       14.27      8.78 o 
   6  11  13        8.28        9.90     10.61 o 
   0   0  14     1023.48      980.68     43.66 o 
   1   0  14     2363.28     1905.06     48.92 o 
   2   0  14     2105.84     1935.70     50.38 o 
   3   0  14     1049.98      868.90     28.37 o 
   4   0  14        1.65       -0.96      8.36 o 
   5   0  14        1.80       -0.90      8.30 o 
   6   0  14       34.47       34.11      9.51 o 
   7   0  14      289.56      305.74     41.14 o 
   8   0  14      247.09      178.05     30.74 o 
   9   0  14       18.12       43.88     17.48 o 
  10   0  14      454.35      289.16     54.02 o 
  11   0  14       30.07       19.73     15.44 o 
  12   0  14      132.35      120.20     25.09 o 
  13   0  14      122.38      108.25     26.22 o 
  14   0  14        3.62       50.96     27.89 o 
  15   0  14      202.67       98.71     40.12 o 
  16   0  14       28.23       37.52     14.49 o 
  17   0  14      159.11       81.24     37.66 o 
   1   1  14     1699.66     1419.23     40.53 o 
   2   1  14      251.84      255.37     13.75 o 
   3   1  14      108.71      144.85     10.94 o 
   4   1  14      181.65      209.15     14.21 o 
   5   1  14       24.81       30.67      7.09 o 
   6   1  14      595.04      530.56     19.11 o 
   7   1  14       34.76       38.58      7.57 o 
   8   1  14       11.64       13.46      6.23 o 
   9   1  14      132.47      158.41     11.36 o 
  10   1  14        2.30        7.32      7.12 o 
  11   1  14      178.68      200.79     15.02 o 
  12   1  14       40.55       54.61     10.40 o 
  13   1  14       32.32       44.83     10.09 o 
  14   1  14       14.84       18.92      9.37 o 
  15   1  14        5.14        3.46     10.22 o 
  16   1  14        7.50       10.13      8.98 o 
  17   1  14       67.55       43.40     11.20 o 
   0   2  14     1114.06      939.83     33.73 o 
   1   2  14      766.20      630.62     16.75 o 
   2   2  14      375.51      359.61     32.46 o 
   3   2  14     1196.44     1049.44     22.87 o 
   4   2  14       86.01      100.89      9.97 o 
   5   2  14      116.13      128.62     10.94 o 
   6   2  14       38.86       36.82      8.96 o 
   7   2  14      106.24      139.49     12.80 o 
   8   2  14      239.08      248.64     15.89 o 
   9   2  14       51.05       94.71     10.44 o 
  10   2  14       93.21      102.33     10.71 o 
  11   2  14       24.24       30.34      8.98 o 
  12   2  14       66.15       64.27     13.43 o 
  13   2  14       16.32        6.94      9.57 o 
  14   2  14        1.62        0.45      9.35 o 
  15   2  14       17.06        7.10      9.85 o 
  16   2  14        2.47       10.23     12.18 o 
  17   2  14       52.35       61.48     19.98 o 
   1   3  14      209.05      251.74     16.00 o 
   2   3  14      255.17      271.46     15.16 o 
   3   3  14      240.47      237.30     21.54 o 
   4   3  14      511.98      414.43     16.07 o 
   5   3  14        6.90       14.37      8.10 o 
   6   3  14      101.06      109.66     12.18 o 
   7   3  14      146.07      210.19     15.46 o 
   8   3  14       22.48       20.92      8.39 o 
   9   3  14       32.29       43.95     10.23 o 
  10   3  14       24.93       27.93      9.54 o 
  11   3  14       26.72       40.65      9.97 o 
  12   3  14       13.10       26.39      9.65 o 
  13   3  14        3.11       -3.75      8.10 o 
  14   3  14        4.81        9.13      9.32 o 
  15   3  14       15.70       19.52     11.56 o 
  16   3  14       14.61       12.47     12.35 o 
   0   4  14       83.10       92.97     11.96 o 
   1   4  14      196.05      197.50     10.38 o 
   2   4  14        6.54       12.95      5.80 o 
   3   4  14        0.40        3.27      6.56 o 
   4   4  14       83.25      102.98     10.22 o 
   5   4  14       25.61       24.61      7.75 o 
   6   4  14        0.30        6.14      7.63 o 
   7   4  14      390.68      367.32     36.41 o 
   8   4  14        4.98       10.21      8.21 o 
   9   4  14        0.18        4.32      8.39 o 
  10   4  14        6.50       17.32      9.01 o 
  11   4  14       52.12       53.16     10.88 o 
  12   4  14        4.90        5.80      9.55 o 
  13   4  14        0.01       -3.26      9.56 o 
  14   4  14        8.24        8.14     12.74 o 
  15   4  14       31.43       24.56     13.32 o 
  16   4  14       13.69       -2.17      9.52 o 
   1   5  14      407.26      408.49     16.34 o 
   2   5  14      457.42      457.00     14.70 o 
   3   5  14      262.87      291.80     15.51 o 
   4   5  14      279.78      269.58     15.62 o 
   5   5  14        0.06       -3.52      7.95 o 
   6   5  14      301.48      271.12     32.85 o 
   7   5  14        3.43       13.50      9.41 o 
   8   5  14        5.41       21.80      9.39 o 
   9   5  14      318.04      248.12     53.46 o 
  10   5  14        6.54       14.30      9.89 o 
  11   5  14       25.64       28.41     11.66 o 
  12   5  14       21.91       14.80     11.51 o 
  13   5  14        6.77        3.87     12.52 o 
  14   5  14       17.54       14.59     15.06 o 
  15   5  14        4.07       40.50     15.49 o 
   0   6  14        2.85       22.42      9.01 o 
   1   6  14      162.37      166.76     10.37 o 
   2   6  14      296.30      295.53     15.21 o 
   3   6  14      535.83      499.68     15.66 o 
   4   6  14       52.64       53.91      8.67 o 
   5   6  14      124.47      160.86     12.86 o 
   6   6  14       34.28       40.45     10.07 o 
   7   6  14      181.18      173.30     15.92 o 
   8   6  14       72.85       89.91     21.09 o 
   9   6  14       71.72       57.36     11.25 o 
  10   6  14       25.30       34.27     11.26 o 
  11   6  14        0.59       31.62     22.32 o 
  12   6  14       51.07       34.76     13.14 o 
  13   6  14       30.54       47.19     16.40 o 
  14   6  14       25.74       23.37     14.70 o 
   1   7  14      247.42      240.14     12.77 o 
   2   7  14       23.64       42.77      8.70 o 
   3   7  14       34.27       62.93      9.23 o 
   4   7  14       30.14       40.33      8.52 o 
   5   7  14       10.19       15.15      7.30 o 
   6   7  14       39.92       56.92      9.90 o 
   7   7  14        0.01       -8.17      8.17 o 
   8   7  14        3.85        3.39      9.59 o 
   9   7  14        0.26        2.55      9.03 o 
  10   7  14       17.14       25.08     10.71 o 
  11   7  14      111.46       72.48     13.85 o 
  12   7  14        0.93        2.69     11.55 o 
  13   7  14        1.04        6.35      9.81 o 
   0   8  14       86.43       79.38     13.45 o 
   1   8  14       24.88       36.30      8.21 o 
   2   8  14        0.47       24.74      7.97 o 
   3   8  14      207.41      176.14     13.18 o 
   4   8  14       13.75       25.61      9.15 o 
   5   8  14       17.79       22.54      8.75 o 
   6   8  14        0.89        3.59      8.62 o 
   7   8  14        0.03        3.19      8.95 o 
   8   8  14        3.79        9.09      9.15 o 
   9   8  14       69.72       58.00     17.24 o 
  10   8  14       35.89       33.56     11.83 o 
  11   8  14        0.27       14.35     11.25 o 
  12   8  14       10.80       26.65     10.98 o 
   1   9  14        7.89       14.99      8.81 o 
   2   9  14        2.40       16.77      8.69 o 
   3   9  14        7.38       26.05      8.84 o 
   4   9  14        1.47       11.92      7.99 o 
   5   9  14       27.10       26.01      9.48 o 
   6   9  14       23.47       19.11      9.89 o 
   7   9  14       34.59       40.33     10.57 o 
   8   9  14        4.09        2.86      9.35 o 
   9   9  14        0.05       21.24     17.70 o 
  10   9  14        6.67       14.77      8.52 o 
   0  10  14        0.22        7.67     12.05 o 
   1  10  14        1.15        3.97      8.66 o 
   2  10  14       39.18       26.80      9.46 o 
   3  10  14        4.10        2.01      8.89 o 
   4  10  14       24.06       26.19      9.16 o 
   5  10  14       16.61       23.80      9.26 o 
   6  10  14        2.22       13.39     10.59 o 
   7  10  14       18.37       23.96      9.48 o 
   8  10  14        2.02       11.21     12.54 o 
   1  11  14        3.12        7.76      8.53 o 
   2  11  14        0.02       36.79      9.43 o 
   3  11  14        3.04       11.26      7.96 o 
   4  11  14        0.05        9.95      9.16 o 
   1   1  15      130.98      165.45     11.33 o 
   2   1  15       81.43       92.24      9.24 o 
   3   1  15       36.38       45.78      8.90 o 
   4   1  15      726.41      616.01     21.10 o 
   5   1  15       88.73       99.97     11.53 o 
   6   1  15      112.28      111.19     12.15 o 
   7   1  15      106.13      129.89     12.77 o 
   8   1  15       25.13       42.37      9.41 o 
   9   1  15        4.14       22.21      8.88 o 
  10   1  15        8.40       17.61     10.29 o 
  11   1  15        2.95       10.84     12.44 o 
  12   1  15       18.33       20.77      9.44 o 
  13   1  15       10.41       14.89     10.39 o 
  14   1  15       18.71       12.84     10.17 o 
  15   1  15        0.13        5.80      9.98 o 
  16   1  15        0.43       13.83      9.07 o 
   0   2  15     2009.75     1779.65     54.79 o 
   1   2  15       15.38        8.57      6.24 o 
   2   2  15     1735.65     1483.04     34.16 o 
   3   2  15      453.81      401.21     18.19 o 
   4   2  15      333.40      346.21     18.52 o 
   5   2  15      237.68      254.52     25.56 o 
   6   2  15      497.38      458.85     33.68 o 
   7   2  15      149.99      104.08     11.82 o 
   8   2  15      126.60      159.09     14.01 o 
   9   2  15        0.15        6.35      7.43 o 
  10   2  15      113.40      181.52     18.16 o 
  11   2  15        5.70       12.18      9.93 o 
  12   2  15      195.31      157.68     25.43 o 
  13   2  15       80.35       92.17     21.43 o 
  14   2  15        9.64        5.73     11.07 o 
  15   2  15        0.07        6.00     10.03 o 
  16   2  15        7.53       16.42     11.88 o 
   1   3  15      170.94      197.25     16.28 o 
   2   3  15       33.34       44.98      8.64 o 
   3   3  15      282.87      308.12     18.89 o 
   4   3  15     1065.37      899.12     23.94 o 
   5   3  15       86.85       90.09     11.78 o 
   6   3  15      166.85      229.02     15.64 o 
   7   3  15       48.08       56.00      9.94 o 
   8   3  15       91.02      122.65     14.94 o 
   9   3  15      115.95      122.71     14.16 o 
  10   3  15       12.24       24.42      9.41 o 
  11   3  15       35.48       52.69     12.88 o 
  12   3  15       10.71       19.89     11.69 o 
  13   3  15       56.23       54.26     14.00 o 
  14   3  15      134.13       86.21     34.87 o 
  15   3  15        1.97       12.34     12.66 o 
  16   3  15       11.90        3.85     15.08 o 
   0   4  15     1263.82     1123.62     36.16 o 
   1   4  15      192.34      264.03     14.18 o 
   2   4  15      275.49      312.84     17.10 o 
   3   4  15       17.06       33.96     11.34 o 
   4   4  15      230.57      204.00     21.08 o 
   5   4  15      421.01      309.95     43.79 o 
   6   4  15      410.15      331.80     42.02 o 
   7   4  15       57.72       58.39     12.33 o 
   8   4  15       20.41       29.68      9.61 o 
   9   4  15       21.64       40.12     10.77 o 
  10   4  15       29.69       46.59     12.56 o 
  11   4  15       18.44       21.84     10.24 o 
  12   4  15      171.31      132.78     35.22 o 
  13   4  15        0.21        5.58     10.56 o 
  14   4  15       78.98       55.62     28.24 o 
  15   4  15       45.79       24.69     12.66 o 
   1   5  15      119.83      151.96     11.10 o 
   2   5  15       23.07       39.55     10.26 o 
   3   5  15       38.98       45.55      9.22 o 
   4   5  15        8.85       15.44      8.16 o 
   5   5  15       18.18       13.67     11.01 o 
   6   5  15       29.95       19.68      8.66 o 
   7   5  15        2.18        9.72      8.97 o 
   8   5  15        3.49       16.79      9.72 o 
   9   5  15       67.72       57.57     12.04 o 
  10   5  15        9.66        8.23     10.16 o 
  11   5  15       31.18       12.97     11.35 o 
  12   5  15        0.11       -3.67     10.06 o 
  13   5  15       59.32       39.40     16.95 o 
  14   5  15       55.40       46.67     21.38 o 
   0   6  15       10.19       16.39      9.64 o 
   1   6  15      193.63      190.43     13.08 o 
   2   6  15        6.42       16.58      7.29 o 
   3   6  15       45.69       66.77     10.19 o 
   4   6  15        8.24       12.92      8.00 o 
   5   6  15       42.84       44.69      9.89 o 
   6   6  15        8.84        6.08      8.21 o 
   7   6  15       84.24       69.46     11.70 o 
   8   6  15       21.30       76.21     28.58 o 
   9   6  15       12.37        7.35      9.41 o 
  10   6  15        7.41       19.67     10.81 o 
  11   6  15        6.35       28.58     11.76 o 
  12   6  15        3.74        6.33     12.06 o 
  13   6  15        0.02       16.01     11.84 o 
  14   6  15       54.90      257.35     48.65 o 
   1   7  15        9.15       10.54      7.24 o 
   2   7  15        0.69        8.37      7.22 o 
   3   7  15      106.24      121.23     11.41 o 
   4   7  15      195.88      202.20     19.11 o 
   5   7  15       11.41       25.99      9.34 o 
   6   7  15       53.28       48.14     11.17 o 
   7   7  15       22.84       18.21     10.11 o 
   8   7  15        0.97       11.57      9.73 o 
   9   7  15        0.08        8.98     11.07 o 
  10   7  15        6.78       13.82      9.64 o 
  11   7  15        3.70       22.44     11.33 o 
  12   7  15        6.00       37.02     11.58 o 
   0   8  15       18.72       23.69     11.98 o 
   1   8  15        4.44       22.40      8.23 o 
   2   8  15       27.26       36.93      8.86 o 
   3   8  15       16.79       40.60      9.07 o 
   4   8  15        6.41       22.97      9.00 o 
   5   8  15        0.22        7.73      8.44 o 
   6   8  15       10.97       11.96     10.46 o 
   7   8  15        0.37        8.56     11.45 o 
   8   8  15        7.15       11.89     10.59 o 
   9   8  15        9.45       31.31     18.68 o 
  10   8  15       16.52       15.60     11.03 o 
  11   8  15        0.49       17.12      8.49 o 
   1   9  15       17.09       18.64      9.40 o 
   2   9  15        5.11       -3.64      8.83 o 
   3   9  15       29.61       34.07     10.65 o 
   4   9  15       24.26       30.52      9.63 o 
   5   9  15       16.58       25.46      9.84 o 
   6   9  15        2.13        5.17     10.05 o 
   7   9  15        2.34       13.72     12.57 o 
   8   9  15        1.40       24.08     11.23 o 
   9   9  15        0.31       24.61     10.31 o 
   0  10  15       23.66       33.25     16.25 o 
   1  10  15        0.80       17.11     10.29 o 
   2  10  15        0.05       27.02     10.17 o 
   3  10  15       14.93       34.60     10.27 o 
   4  10  15        6.90       12.10      8.50 o 
   5  10  15        0.10        5.86      8.51 o 
   6  10  15        0.45       25.33     11.47 o 
   0   0  16     5251.71     4458.96    142.31 o 
   1   0  16       94.77      108.62     14.23 o 
   2   0  16      693.91      628.71     26.64 o 
   3   0  16      771.22      686.71     31.94 o 
   4   0  16      172.60      168.47     20.90 o 
   5   0  16      173.44      177.27     21.12 o 
   6   0  16       78.86      102.73     17.19 o 
   7   0  16      111.75      130.30     29.70 o 
   8   0  16      690.90      601.87     39.75 o 
   9   0  16      215.67      224.48     31.67 o 
  10   0  16      177.54      194.33     31.97 o 
  11   0  16       23.42       38.22     19.59 o 
  12   0  16       19.00       29.29     19.86 o 
  13   0  16       46.90       29.99     30.36 o 
  14   0  16        9.76       12.10     15.62 o 
  15   0  16       12.73       16.02     15.33 o 
  16   0  16        5.89        1.53     19.97 o 
   1   1  16      313.36      328.83     20.89 o 
   2   1  16      980.85      871.55     23.28 o 
   3   1  16        9.92       18.72      8.13 o 
   4   1  16        0.58       12.78      7.97 o 
   5   1  16       45.89       49.11     10.17 o 
   6   1  16       49.14       47.18      9.90 o 
   7   1  16       55.07       72.99     12.59 o 
   8   1  16      259.50      301.36     21.07 o 
   9   1  16       15.37       29.92     12.18 o 
  10   1  16       20.51       19.25     12.33 o 
  11   1  16       63.73       70.76     13.78 o 
  12   1  16       14.72        8.83     11.71 o 
  13   1  16        9.25        5.05     10.22 o 
  14   1  16        4.91       14.64     14.47 o 
  15   1  16        0.17       -7.68     10.06 o 
  16   1  16        3.68       28.24     40.94 o 
   0   2  16      157.85      190.44     29.53 o 
   1   2  16      328.15      377.48     29.02 o 
   2   2  16      120.76      136.64     16.19 o 
   3   2  16       27.88       36.16      8.99 o 
   4   2  16       53.13       45.98      9.36 o 
   5   2  16      385.42      361.94     27.60 o 
   6   2  16        0.02       -4.26      7.20 o 
   7   2  16        3.48        8.33      8.69 o 
   8   2  16        2.57        6.06      8.55 o 
   9   2  16       47.79       76.25     21.80 o 
  10   2  16       68.47       81.54     13.74 o 
  11   2  16        1.29        4.17     10.23 o 
  12   2  16       24.71       26.86     12.25 o 
  13   2  16        0.16       -8.52     10.00 o 
  14   2  16       12.84        0.69     10.38 o 
  15   2  16        4.27       17.02     11.24 o 
   1   3  16      217.43      266.40     19.00 o 
   2   3  16       11.58       23.90      7.56 o 
   3   3  16      100.24      111.75     12.06 o 
   4   3  16        3.34        3.47      7.84 o 
   5   3  16       55.42       84.39     12.72 o 
   6   3  16      109.54      106.65     16.08 o 
   7   3  16        6.68        7.15      7.84 o 
   8   3  16       32.52       44.39      9.68 o 
   9   3  16        0.75        4.29      8.48 o 
  10   3  16       12.83       26.01      9.79 o 
  11   3  16       13.25       33.77     11.83 o 
  12   3  16       10.64       16.80     14.61 o 
  13   3  16        4.72       12.83     11.41 o 
  14   3  16        2.07       12.37     10.80 o 
  15   3  16        0.68        4.85      9.58 o 
   0   4  16      695.03      687.86     41.32 o 
   1   4  16       76.18       64.69      9.74 o 
   2   4  16      225.28      217.11     14.48 o 
   3   4  16        6.81        9.53      8.71 o 
   4   4  16        0.02        1.68      8.27 o 
   5   4  16      116.77       93.95     14.77 o 
   6   4  16        3.30       24.11     11.44 o 
   7   4  16       48.70       34.29      9.14 o 
   8   4  16      101.81      116.88     13.63 o 
   9   4  16        2.03        3.34      8.71 o 
  10   4  16       52.25       59.08     13.70 o 
  11   4  16        5.09        9.93      9.38 o 
  12   4  16       11.08       17.00     11.37 o 
  13   4  16       64.63       35.47     11.91 o 
  14   4  16        0.46        1.56     10.66 o 
   1   5  16       77.94      100.75     11.93 o 
   2   5  16      169.47      158.48     16.07 o 
   3   5  16      202.19      185.72     15.04 o 
   4   5  16        2.61       22.35     12.82 o 
   5   5  16       26.98       21.84      8.83 o 
   6   5  16       59.07       44.22      9.44 o 
   7   5  16        3.25        9.12      9.02 o 
   8   5  16      134.46       91.75     13.73 o 
   9   5  16       17.51       37.10     11.55 o 
  10   5  16        0.42       11.27      9.84 o 
  11   5  16       15.83       13.49     11.66 o 
  12   5  16        0.30       23.83     12.41 o 
  13   5  16        2.20       13.04     15.01 o 
  14   5  16        4.28        4.45     15.05 o 
   0   6  16      312.14      311.84     23.13 o 
   1   6  16       71.90       93.17     13.16 o 
   2   6  16        0.02       31.04     11.60 o 
   3   6  16       13.49       17.89      8.70 o 
   4   6  16       20.40       10.04      8.65 o 
   5   6  16       48.10       44.73     11.29 o 
   6   6  16        8.49        8.23      8.87 o 
   7   6  16       19.97       17.36      9.22 o 
   8   6  16       22.59       11.04      9.98 o 
   9   6  16        8.04        9.58     10.72 o 
  10   6  16       61.02       77.56     13.59 o 
  11   6  16        4.58       10.39     10.00 o 
  12   6  16       14.91       28.64     14.24 o 
  13   6  16        1.36       14.57     12.26 o 
   1   7  16       39.10       61.57     12.99 o 
   2   7  16       92.70      112.70     15.03 o 
   3   7  16        0.55        9.45      8.86 o 
   4   7  16        1.40        4.55      8.92 o 
   5   7  16       13.44       11.45     10.10 o 
   6   7  16        0.63        0.29      9.63 o 
   7   7  16       24.43       -1.77      9.57 o 
   8   7  16        4.10        2.72     10.34 o 
   9   7  16       23.43       15.09     10.73 o 
  10   7  16       10.94       10.23      9.66 o 
  11   7  16        2.13       14.61     10.15 o 
   0   8  16       23.33       29.86     15.43 o 
   1   8  16       43.07       47.29     10.03 o 
   2   8  16       13.12       12.05      9.75 o 
   3   8  16        0.32       13.69      9.10 o 
   4   8  16       37.53       38.83     11.85 o 
   5   8  16        2.96        8.50     10.75 o 
   6   8  16        0.02       11.89     10.55 o 
   7   8  16        9.36       12.78     11.38 o 
   8   8  16       12.62        5.34     10.20 o 
   9   8  16        0.13       14.26     10.01 o 
  10   8  16       13.34       29.69     10.75 o 
   1   9  16       37.79       43.08     10.91 o 
   2   9  16        4.24        6.96      9.13 o 
   3   9  16       10.08       11.23     10.62 o 
   4   9  16       26.19       26.41     11.58 o 
   5   9  16       11.41        8.92     10.71 o 
   6   9  16       10.70       26.47     10.99 o 
   7   9  16        8.71       29.23     10.87 o 
   8   9  16        0.07       17.30     10.65 o 
   0  10  16        5.40       -8.77     11.77 o 
   1  10  16        0.78       21.64     10.14 o 
   2  10  16        6.52       16.73      9.63 o 
   3  10  16        7.61       26.05      9.03 o 
   4  10  16        7.40       23.20     10.79 o 
   1   1  17       15.04       22.32      6.86 o 
   2   1  17       61.15       55.37     10.26 o 
   3   1  17        0.27       -0.33      7.17 o 
   4   1  17      299.76      305.40     20.40 o 
   5   1  17       71.11      100.88     13.02 o 
   6   1  17        1.67        3.37      8.35 o 
   7   1  17       42.05       67.95     12.64 o 
   8   1  17       27.98       56.28     15.34 o 
   9   1  17        0.33        4.12     10.61 o 
  10   1  17       16.76       17.97     12.15 o 
  11   1  17       10.80        3.23     12.69 o 
  12   1  17        0.01        9.10     12.31 o 
  13   1  17       41.60       10.83     11.92 o 
  14   1  17        0.04       -6.57     11.76 o 
  15   1  17        0.13        7.58     10.81 o 
   0   2  17        4.08        4.38      8.43 o 
   1   2  17        6.10       18.64      7.54 o 
   2   2  17       76.97       76.20     11.19 o 
   3   2  17      302.13      313.86     26.80 o 
   4   2  17       56.28       51.57     10.22 o 
   5   2  17      143.90      160.35     16.41 o 
   6   2  17      145.25      136.71     15.63 o 
   7   2  17       79.76      127.80     15.79 o 
   8   2  17       51.63       59.10     14.00 o 
   9   2  17       12.69        3.17     10.65 o 
  10   2  17        0.47        7.29     11.68 o 
  11   2  17        2.98        7.21     11.49 o 
  12   2  17        1.11        3.68     11.88 o 
  13   2  17       21.05        4.55     11.20 o 
  14   2  17        0.13       -0.40     11.63 o 
  15   2  17       80.45       83.67     21.07 o 
   1   3  17       25.56       23.33      7.89 o 
   2   3  17        0.66       16.67      7.67 o 
   3   3  17        7.90       28.92      8.62 o 
   4   3  17       37.67       29.32      9.52 o 
   5   3  17       99.76       75.40     12.26 o 
   6   3  17       14.04       20.47      9.00 o 
   7   3  17       13.63       21.32      9.92 o 
   8   3  17       83.32       90.40     13.73 o 
   9   3  17        6.77       13.01     10.28 o 
  10   3  17        3.77        9.87     10.24 o 
  11   3  17       39.42       51.11     15.61 o 
  12   3  17        7.65       10.97     11.39 o 
  13   3  17       19.67        6.51     10.66 o 
  14   3  17        0.00       11.64     10.19 o 
   0   4  17       13.67       36.10     15.25 o 
   1   4  17        0.19        2.99      8.36 o 
   2   4  17        0.90       15.08      8.85 o 
   3   4  17      245.19      238.18     34.76 o 
   4   4  17        0.04        0.86      9.30 o 
   5   4  17       47.61       47.33     11.21 o 
   6   4  17        4.47       19.78      8.92 o 
   7   4  17       61.79       71.02     14.29 o 
   8   4  17        4.16        6.39      9.31 o 
   9   4  17       22.59       23.32     11.39 o 
  10   4  17        1.45        5.26     10.75 o 
  11   4  17       18.45       13.89     11.85 o 
  12   4  17        5.08        8.32     11.43 o 
  13   4  17       11.44       15.03     10.42 o 
  14   4  17        2.80       11.83     15.30 o 
   1   5  17       61.79       88.40     12.43 o 
   2   5  17        2.13        4.09      8.53 o 
   3   5  17       76.23       61.08     12.36 o 
   4   5  17       11.76        6.26      9.49 o 
   5   5  17       20.22        1.94      9.50 o 
   6   5  17       14.83       10.25      9.38 o 
   7   5  17        3.10       -1.01     10.30 o 
   8   5  17       25.81       16.90     10.47 o 
   9   5  17       11.03        6.96     11.28 o 
  10   5  17        2.65       -6.96     11.11 o 
  11   5  17        0.54       19.07     11.59 o 
  12   5  17       37.71       34.22     12.96 o 
  13   5  17       28.04       44.02     21.26 o 
   0   6  17       24.50       27.97     18.26 o 
   1   6  17       50.52       61.05     12.10 o 
   2   6  17        7.66       23.01     10.15 o 
   3   6  17        0.01       19.70     10.11 o 
   4   6  17        4.68        5.90      9.98 o 
   5   6  17       20.77       36.34     11.96 o 
   6   6  17        5.34       -4.65      8.81 o 
   7   6  17        0.64        1.32      9.28 o 
   8   6  17        0.00       13.04      9.86 o 
   9   6  17       13.16       29.35     12.02 o 
  10   6  17        0.07       11.19     10.83 o 
  11   6  17       11.93       11.18     10.29 o 
  12   6  17        0.05       17.00     13.49 o 
   1   7  17       16.77       19.22     11.41 o 
   2   7  17       48.01       40.91     12.32 o 
   3   7  17        0.29        4.10     11.92 o 
   4   7  17        5.88        1.50      9.12 o 
   5   7  17        0.07        1.99      9.79 o 
   6   7  17        2.72       13.82      9.98 o 
   7   7  17       52.24       35.03     11.66 o 
   8   7  17        2.18        3.31     10.12 o 
   9   7  17       10.34       24.36     11.36 o 
  10   7  17        3.07       17.39     10.42 o 
   0   8  17      121.93       90.23     24.91 o 
   1   8  17        3.02       -1.26     10.49 o 
   2   8  17        0.12       15.93     10.95 o 
   3   8  17       77.67       95.14     16.29 o 
   4   8  17        3.44       12.92     10.78 o 
   5   8  17      140.33      128.07     20.42 o 
   6   8  17        0.88       10.12     11.33 o 
   7   8  17       30.19       18.43     10.47 o 
   8   8  17        0.08       52.24     15.53 o 
   9   8  17        4.06       -1.12     11.21 o 
   1   9  17       36.96       56.85     21.23 o 
   2   9  17        0.01       -2.98      9.32 o 
   3   9  17       16.47       23.24     11.18 o 
   4   9  17       18.16       38.36     13.40 o 
   5   9  17        2.72        7.34     10.49 o 
   6   9  17        8.11       42.75     11.38 o 
   1  10  17        0.01       22.85     24.86 o 
   0   0  18      500.56      394.09     30.63 o 
   1   0  18       29.62       37.25     13.56 o 
   2   0  18      902.12      821.80     44.28 o 
   3   0  18       66.02       85.94     16.83 o 
   4   0  18       77.81       95.46     18.29 o 
   5   0  18       83.99      132.50     20.14 o 
   6   0  18      128.46      117.37     19.79 o 
   7   0  18       11.02       32.69     16.14 o 
   8   0  18       26.31       41.40     19.64 o 
   9   0  18      139.52      183.56     33.25 o 
  10   0  18      199.25      247.97     35.45 o 
  11   0  18        6.94       -1.94     16.56 o 
  12   0  18       11.40       20.66     19.23 o 
  13   0  18        3.71       -0.78     16.65 o 
  14   0  18        0.86       17.25     16.72 o 
   1   1  18        9.24       13.07      8.73 o 
   2   1  18       47.37       47.49     10.55 o 
   3   1  18       29.45       40.09     10.25 o 
   4   1  18        3.23        9.27      7.93 o 
   5   1  18       28.67       34.21     10.09 o 
   6   1  18       10.32       25.58      9.88 o 
   7   1  18        8.81       22.38     10.18 o 
   8   1  18       28.95       34.13     12.91 o 
   9   1  18       29.38       45.97     15.22 o 
  10   1  18       71.79       73.35     17.82 o 
  11   1  18        3.74       11.48     13.12 o 
  12   1  18       15.30       16.78     13.43 o 
  13   1  18        0.85       13.93     16.12 o 
  14   1  18       15.20       23.55     18.72 o 
   0   2  18      418.03      370.78     40.90 o 
   1   2  18        0.28        9.45      7.45 o 
   2   2  18       66.34       86.40     12.06 o 
   3   2  18        1.25        4.23      8.67 o 
   4   2  18        3.65        8.97      8.45 o 
   5   2  18       66.74       71.54     13.16 o 
   6   2  18        2.73        5.20      8.83 o 
   7   2  18       60.37       90.43     14.78 o 
   8   2  18       40.08       69.31     21.83 o 
   9   2  18       14.91       17.61     12.62 o 
  10   2  18       53.06       46.19     16.20 o 
  11   2  18        3.98        3.96     11.93 o 
  12   2  18        1.41        5.52     11.69 o 
  13   2  18        9.87        0.78     10.77 o 
  14   2  18        0.01        5.94     15.16 o 
   1   3  18        0.28        8.21      7.74 o 
   2   3  18        0.21        4.06      8.35 o 
   3   3  18        1.39       20.26     13.43 o 
   4   3  18       32.66       30.43     10.05 o 
   5   3  18        9.41        7.23      8.59 o 
   6   3  18       13.47       14.92      9.52 o 
   7   3  18        2.22       12.87      9.21 o 
   8   3  18        0.58        8.42     10.72 o 
   9   3  18        0.12        1.79     10.68 o 
  10   3  18       10.11       13.08     13.96 o 
  11   3  18       21.08       28.82     14.18 o 
  12   3  18        1.11       18.80     12.67 o 
  13   3  18        0.16        5.06     10.73 o 
   0   4  18       86.62      100.52     20.67 o 
   1   4  18        1.14       20.53      9.23 o 
   2   4  18       49.15       54.50     12.57 o 
   3   4  18        0.63        8.67     10.41 o 
   4   4  18        5.16        8.81      9.60 o 
   5   4  18       13.48        2.33      8.55 o 
   6   4  18       13.48       14.62      9.32 o 
   7   4  18        1.14       -8.53      9.69 o 
   8   4  18        1.81       11.45     12.78 o 
   9   4  18        0.21        2.51     10.63 o 
  10   4  18       13.13       36.34     12.88 o 
  11   4  18        9.49       27.65     14.03 o 
  12   4  18        2.70       16.52     10.82 o 
  13   4  18        0.41      114.85    148.11 o 
   1   5  18       48.06       47.01     11.77 o 
   2   5  18       20.25       37.10     11.36 o 
   3   5  18       62.77       65.07     12.82 o 
   4   5  18       42.09       43.95     11.90 o 
   5   5  18        0.13        6.45     10.18 o 
   6   5  18       45.13       28.99     12.75 o 
   7   5  18        3.72        6.02     10.28 o 
   8   5  18       20.21       18.75     12.30 o 
   9   5  18       26.54       25.63     12.50 o 
  10   5  18        8.94        0.79     12.52 o 
  11   5  18        2.99       14.54     13.32 o 
  12   5  18       11.55       33.67     30.75 o 
   0   6  18        4.14        9.68     22.17 o 
   1   6  18        1.79        9.15     10.86 o 
   2   6  18      161.18      173.01     31.03 o 
   3   6  18       23.22       47.73     13.61 o 
   4   6  18        0.83       -0.58     10.85 o 
   5   6  18       21.04       20.96     10.84 o 
   6   6  18        2.50       -1.84     10.44 o 
   7   6  18       18.65       23.81     11.99 o 
   8   6  18       16.74       17.34     11.71 o 
   9   6  18        6.10       31.55     13.40 o 
  10   6  18       18.45       28.80     11.74 o 
  11   6  18        1.42       26.71     15.13 o 
   1   7  18       69.83       73.58     18.35 o 
   2   7  18        0.97       16.07     10.65 o 
   3   7  18       20.05       24.44     13.65 o 
   4   7  18        0.39        4.23     10.99 o 
   5   7  18        0.99       -0.14     11.05 o 
   6   7  18       20.55       18.84     12.07 o 
   7   7  18        0.38        4.00     10.86 o 
   8   7  18        2.62       14.87     12.31 o 
   9   7  18        0.27       21.91     10.95 o 
   0   8  18        7.60       16.43     17.65 o 
   1   8  18       19.52       40.39     19.33 o 
   2   8  18        4.73        3.81     11.00 o 
   3   8  18       10.93       15.00     12.82 o 
   4   8  18       24.09       28.15     13.21 o 
   5   8  18        9.82       22.62     12.74 o 
   6   8  18        0.83       24.97     19.27 o 
   7   8  18        0.12        2.04     10.93 o 
   1   9  18       12.66       43.63     13.82 o 
   2   9  18       18.09       19.43     12.57 o 
   3   9  18        7.72       24.35     12.14 o 
   4   9  18       21.04       32.12     17.90 o 
   1   1  19        8.78       12.79      9.49 o 
   2   1  19       38.20       52.09     10.69 o 
   3   1  19        1.70        2.53      8.25 o 
   4   1  19       48.52       66.82     12.10 o 
   5   1  19        0.11        6.75     10.82 o 
   6   1  19       72.74       64.17     13.72 o 
   7   1  19        1.05        4.46     10.43 o 
   8   1  19       59.40       79.81     18.51 o 
   9   1  19        2.77       16.21     13.13 o 
  10   1  19        0.32        3.13     12.25 o 
  11   1  19       23.97       18.49     13.49 o 
  12   1  19        3.21        7.57      9.97 o 
  13   1  19        3.50       13.66     10.32 o 
   0   2  19      371.32      313.23     66.94 o 
   1   2  19      132.98      114.34     13.04 o 
   2   2  19      110.54      126.93     14.06 o 
   3   2  19      173.66      205.83     30.57 o 
   4   2  19       86.65      119.52     15.36 o 
   5   2  19      189.33      174.11     26.23 o 
   6   2  19        4.24        8.11     10.46 o 
   7   2  19        1.36       20.34     11.38 o 
   8   2  19       43.67       49.53     13.40 o 
   9   2  19        2.78        0.64     12.34 o 
  10   2  19       82.12      116.05     19.24 o 
  11   2  19       51.38       56.42     14.16 o 
  12   2  19       45.95       39.27     12.79 o 
  13   2  19        0.17      -11.11     11.65 o 
   1   3  19        1.04        7.04     10.41 o 
   2   3  19       19.21       30.75     10.76 o 
   3   3  19        0.64        3.79      9.21 o 
   4   3  19      208.08      225.43     55.05 o 
   5   3  19        2.18        0.17      9.48 o 
   6   3  19      150.23      124.36     27.13 o 
   7   3  19        1.89        2.39     11.11 o 
   8   3  19       71.95       63.15     16.88 o 
   9   3  19       66.54       63.50     14.38 o 
  10   3  19        9.40       28.82     13.73 o 
  11   3  19       16.74       23.33     12.45 o 
  12   3  19        1.91       21.27     12.02 o 
   0   4  19       40.96       75.24     23.90 o 
   1   4  19        3.66       18.87     11.70 o 
   2   4  19        3.96       12.06     10.08 o 
   3   4  19       58.90       37.59     13.55 o 
   4   4  19       27.76       19.95     11.07 o 
   5   4  19        9.28       17.59     10.97 o 
   6   4  19        6.49        3.21      9.38 o 
   7   4  19        0.13        1.00      9.65 o 
   8   4  19       53.06       49.18     13.26 o 
   9   4  19        4.87       11.43     11.09 o 
  10   4  19       59.55       65.91     13.26 o 
  11   4  19        0.03       13.29     12.19 o 
  12   4  19       49.62       64.74     26.09 o 
   1   5  19        3.47        8.82     12.94 o 
   2   5  19        0.70       -0.46      9.91 o 
   3   5  19        6.40       22.96     11.24 o 
   4   5  19        0.15        7.50     14.17 o 
   5   5  19        1.93       -6.18      9.87 o 
   6   5  19        1.34        5.56     10.59 o 
   7   5  19        0.44        6.15     10.38 o 
   8   5  19        1.27        8.44     11.03 o 
   9   5  19        4.14       24.80     19.42 o 
  10   5  19       16.85       30.78     13.06 o 
  11   5  19       33.38       26.65     18.26 o 
   0   6  19       63.14       56.95     25.89 o 
   1   6  19       43.33       27.61     13.90 o 
   2   6  19       35.02       35.92     12.95 o 
   3   6  19       11.10        8.47     13.44 o 
   4   6  19        6.90        8.86     11.59 o 
   5   6  19        1.51       -1.43     10.08 o 
   6   6  19       17.16       17.83     11.41 o 
   7   6  19        1.08       -3.16     10.75 o 
   8   6  19        0.88       16.84     19.44 o 
   9   6  19       36.62       49.68     15.59 o 
   1   7  19        3.30       20.50     14.56 o 
   2   7  19       17.34       25.33     16.30 o 
   3   7  19       22.23       25.50     12.79 o 
   4   7  19       25.14       64.45     26.43 o 
   5   7  19        0.01        0.05     11.36 o 
   6   7  19        8.86       10.70     11.36 o 
   7   7  19        0.49       21.23     12.28 o 
   8   7  19        3.69       21.67     13.36 o 
   0   8  19       54.67       35.04     32.25 o 
   1   8  19       23.32       32.51     14.18 o 
   2   8  19       13.29       25.08     14.54 o 
   3   8  19        6.00        4.33     11.21 o 
   4   8  19        0.41       24.89     12.46 o 
   5   8  19        3.05       17.92     12.30 o 
   0   0  20       20.23       29.63     24.09 o 
   1   0  20       20.05       24.73     13.79 o 
   2   0  20      221.75      182.83     27.93 o 
   3   0  20      300.70      272.66     50.29 o 
   4   0  20      298.56      290.47     43.76 o 
   5   0  20      201.40      235.27     37.97 o 
   6   0  20       31.93       50.59     23.72 o 
   7   0  20      282.61      281.23     38.17 o 
   8   0  20       90.03      135.36     31.05 o 
   9   0  20       20.38       10.78     17.42 o 
  10   0  20        3.22      -15.18     29.83 o 
  11   0  20       12.83       21.04     18.79 o 
  12   0  20       20.58       12.35     13.34 o 
   1   1  20      154.29      165.76     16.17 o 
   2   1  20        0.13       15.72      9.72 o 
   3   1  20       38.27       38.71     10.55 o 
   4   1  20       52.17       79.03     13.44 o 
   5   1  20        0.19        6.03     12.04 o 
   6   1  20      132.15      148.82     17.85 o 
   7   1  20       30.43       31.93     15.04 o 
   8   1  20        2.99       -5.15     12.63 o 
   9   1  20       53.86       80.34     17.21 o 
  10   1  20       11.79       35.06     20.78 o 
  11   1  20       14.18        4.70     15.04 o 
  12   1  20        1.54       12.27     16.57 o 
   0   2  20       20.10       25.73     17.11 o 
   1   2  20        2.36        5.08      9.72 o 
   2   2  20       28.68       21.04      9.55 o 
   3   2  20       15.00       26.11     10.44 o 
   4   2  20       91.25       95.54     23.35 o 
   5   2  20       88.91       85.52     15.12 o 
   6   2  20        1.03        1.33      9.98 o 
   7   2  20       52.33       59.83     14.07 o 
   8   2  20        5.21       15.53     13.96 o 
   9   2  20        0.24        4.22     12.67 o 
  10   2  20       23.08       63.14     24.84 o 
  11   2  20        0.20       10.70     10.86 o 
  12   2  20        0.38       18.73     20.50 o 
   1   3  20        0.36       -2.46     11.88 o 
   2   3  20       58.16       59.34     11.88 o 
   3   3  20        5.54       11.86     10.34 o 
   4   3  20       34.80       16.99     10.33 o 
   5   3  20        7.76        9.68     10.16 o 
   6   3  20       24.04       13.81     10.76 o 
   7   3  20       20.02       23.07     12.85 o 
   8   3  20        3.69        7.97     10.28 o 
   9   3  20       20.46       51.43     16.89 o 
  10   3  20        0.63        2.10     11.52 o 
  11   3  20        0.36       -2.40     10.74 o 
   0   4  20       10.90       22.60     18.06 o 
   1   4  20       47.60       52.17     19.81 o 
   2   4  20       15.50        9.60     11.24 o 
   3   4  20        8.06        0.99      9.77 o 
   4   4  20        0.49       29.57     21.82 o 
   5   4  20       32.77       22.08     18.37 o 
   6   4  20        2.84        5.35     10.33 o 
   7   4  20        2.52        4.25     10.49 o 
   8   4  20        1.51        5.02     10.52 o 
   9   4  20        3.30       23.00     10.83 o 
  10   4  20        2.80        3.05     10.31 o 
   1   5  20       32.70       47.80     16.22 o 
   2   5  20        7.19        6.82     13.59 o 
   3   5  20        0.28       -4.75     11.58 o 
   4   5  20       60.86       27.44     18.02 o 
   5   5  20        0.08       -4.39     10.29 o 
   6   5  20       32.77       18.42     11.60 o 
   7   5  20       34.69       18.05     11.45 o 
   8   5  20        0.07       16.56     14.60 o 
   9   5  20       66.58       77.48     14.44 o 
   0   6  20        8.74       26.45     23.78 o 
   1   6  20        5.93        1.80     13.45 o 
   2   6  20        3.07        6.18     12.89 o 
   3   6  20       11.32       12.32     12.04 o 
   4   6  20       23.17       12.30     11.82 o 
   5   6  20       28.67       10.43     11.03 o 
   6   6  20        7.31        9.36     10.92 o 
   7   6  20       75.87       27.01     12.18 o 
   8   6  20        1.87        2.29     12.94 o 
   1   7  20        0.40        9.75     17.08 o 
   2   7  20       40.64       52.89     18.12 o 
   3   7  20       14.73       14.42     11.99 o 
   4   7  20        0.00       12.99     10.89 o 
   5   7  20        0.72        5.18     11.22 o 
   6   7  20        6.36       18.43     13.33 o 
   0   8  20       39.44      263.42     50.25 o 
   1   8  20       16.79       -5.65     14.83 o 
   1   1  21       49.15       52.11     16.14 o 
   2   1  21        0.16       -9.33      9.33 o 
   3   1  21       10.37       12.33     10.30 o 
   4   1  21        6.40       12.57     11.77 o 
   5   1  21       21.45       12.69     12.50 o 
   6   1  21        4.99        6.04     12.33 o 
   7   1  21       65.75      117.56     27.87 o 
   8   1  21        3.89       23.12     17.20 o 
   9   1  21       30.58       52.54     16.18 o 
  10   1  21        0.51       22.33     12.76 o 
  11   1  21       13.68       27.15     23.33 o 
   0   2  21        1.32       21.93     22.23 o 
   1   2  21        3.59       12.14     13.77 o 
   2   2  21       11.45       17.21     10.28 o 
   3   2  21       33.84       35.65     12.36 o 
   4   2  21        0.22       -1.00     11.32 o 
   5   2  21       60.20       40.82     17.94 o 
   6   2  21        0.06        5.63     11.11 o 
   7   2  21       63.92       83.80     22.01 o 
   8   2  21        0.06        1.09     12.81 o 
   9   2  21       48.25       77.09     17.69 o 
  10   2  21        6.66       27.01     12.80 o 
   1   3  21      129.44      101.47     24.69 o 
   2   3  21        0.18        2.30     15.62 o 
   3   3  21       27.89       22.11     11.68 o 
   4   3  21       13.90       17.54     12.06 o 
   5   3  21       13.69       16.34     10.82 o 
   6   3  21        1.19       -5.33      9.45 o 
   7   3  21       58.96       59.48     13.58 o 
   8   3  21        2.05       -1.28     10.72 o 
   9   3  21      114.23      154.58     45.58 o 
  10   3  21        0.47       17.69     21.97 o 
   0   4  21       53.46       39.75     23.44 o 
   1   4  21        9.20       21.22     14.29 o 
   2   4  21       43.71       38.03     14.83 o 
   3   4  21        4.71       -6.56     11.54 o 
   4   4  21        0.49       -7.61     11.50 o 
   5   4  21       85.54       48.38     15.04 o 
   6   4  21        3.73      -11.93     11.93 o 
   7   4  21      119.96       87.84     35.16 o 
   8   4  21        9.89       16.47     10.52 o 
   9   4  21      103.91       51.58     18.80 o 
   1   5  21       13.50       17.16     13.66 o 
   2   5  21       10.85        9.94     14.31 o 
   3   5  21        0.48        7.71     10.66 o 
   4   5  21        5.17        3.48     10.74 o 
   5   5  21       21.76       17.36     11.70 o 
   6   5  21        0.21        3.85     11.63 o 
   7   5  21        0.59       15.06     10.73 o 
   8   5  21        8.11       -0.06     14.13 o 
   0   6  21       35.40       18.61     23.91 o 
   1   6  21       13.74       24.08     18.45 o 
   2   6  21       20.36       10.48     14.86 o 
   3   6  21        4.03       92.40     75.58 o 
   4   6  21        2.38       27.98     30.76 o 
   5   6  21        4.27        9.67     10.61 o 
   6   6  21        0.09       15.02     15.39 o 
   1   7  21        8.60       19.15     16.62 o 
   2   7  21        1.87        0.62     31.93 o 
   3   7  21       10.44       -9.78     24.98 o 
   0   0  22        0.42       17.02     34.28 o 
   1   0  22        0.04        2.40     22.91 o 
   2   0  22       43.97       61.77     26.49 o 
   3   0  22        0.09        9.17     15.83 o 
   4   0  22       54.21       51.45     20.28 o 
   5   0  22      152.57      151.68     44.38 o 
   6   0  22        2.15       22.83     21.78 o 
   7   0  22       59.55       40.30     21.82 o 
   8   0  22        2.06        1.56     19.56 o 
   9   0  22       37.93       71.63     33.10 o 
   1   1  22        0.22        3.12     15.48 o 
   2   1  22       30.52       17.57     15.31 o 
   3   1  22       53.08       61.81     13.65 o 
   4   1  22       52.84       51.67     15.10 o 
   5   1  22       22.30       25.97     12.53 o 
   6   1  22       31.17       42.67     16.82 o 
   7   1  22       39.04       45.57     16.50 o 
   8   1  22        0.97        9.63     12.92 o 
   9   1  22        5.75       53.90     14.53 o 
   0   2  22       12.69       25.87     23.03 o 
   1   2  22       19.32       15.66     14.93 o 
   2   2  22        1.93       23.59     13.71 o 
   3   2  22        5.75        4.17     12.48 o 
   4   2  22       22.46       14.52     11.71 o 
   5   2  22       56.17       51.17     18.30 o 
   6   2  22        5.21        8.15     11.98 o 
   7   2  22       39.01       41.47     14.88 o 
   8   2  22       23.85       56.96     21.86 o 
   9   2  22       11.52       15.82     18.97 o 
   1   3  22        0.27        2.43     14.18 o 
   2   3  22        0.41       -8.05     15.30 o 
   3   3  22       47.34       20.53     12.32 o 
   4   3  22        0.13        6.07     11.30 o 
   5   3  22        9.71        8.07     10.10 o 
   6   3  22        0.50       -0.64     10.23 o 
   7   3  22        5.42       26.04     11.17 o 
   8   3  22        9.67       25.98     15.08 o 
   0   4  22       13.02       23.44     29.75 o 
   1   4  22       12.43       -2.67     12.88 o 
   2   4  22        3.33       10.62     14.32 o 
   3   4  22        3.18      -11.79     13.10 o 
   4   4  22        5.78        0.76     11.63 o 
   5   4  22        1.05        8.27     12.91 o 
   6   4  22       19.99       21.03     13.42 o 
   7   4  22        2.72        6.41     13.59 o 
   1   5  22        0.10       -1.10     16.35 o 
   2   5  22       13.90        5.14     17.09 o 
   3   5  22        5.92      214.60    162.14 o 
   4   5  22       18.26       25.88     15.95 o 
   5   5  22        0.03       24.32     18.95 o 
   0   6  22       28.13       48.18     29.10 o 
   1   6  22       10.42       19.46     19.87 o 
   2   6  22       29.18       54.09     57.40 o 
   1   1  23       13.10       16.72     17.23 o 
   2   1  23        3.08       14.69     15.55 o 
   3   1  23        0.00       14.18     13.95 o 
   4   1  23        4.15       18.49     13.38 o 
   5   1  23        0.00        6.97     11.77 o 
   6   1  23       10.39       -0.11     13.70 o 
   7   1  23       12.40       20.95     14.67 o 
   0   2  23       77.18       59.15     26.58 o 
   1   2  23        3.16       15.29     16.15 o 
   2   2  23       40.28       17.53     16.89 o 
   3   2  23        2.78       13.96     14.16 o 
   4   2  23       51.71       34.70     16.53 o 
   5   2  23        1.61       15.44     11.95 o 
   6   2  23       14.14       26.77     19.98 o 
   7   2  23        9.33       47.42     33.93 o 
   1   3  23        5.42       22.79     17.68 o 
   2   3  23       10.70        3.26     15.64 o 
   3   3  23        0.15       -0.26     13.43 o 
   4   3  23       20.61       29.09     14.18 o 
   5   3  23        3.34       31.99     16.50 o 
   6   3  23        5.33        1.20     18.91 o 
   0   4  23       41.36       18.55     26.09 o 
   1   4  23        7.35       23.66     16.06 o 
   2   4  23       38.94        7.36     16.25 o 
   3   4  23        5.09        8.86     13.25 o 
   4   4  23        2.85       34.28     15.59 o 
   1   5  23       10.74      395.36     70.27 o 
   0   0  24        8.05      117.93     49.42 o 
   1   0  24        0.78       10.34     26.97 o 
   2   0  24       23.33       54.80     25.93 o 
   3   0  24       18.14       37.13     23.86 o 
   4   0  24        4.20        7.83     29.45 o 
   5   0  24       71.46      127.41     35.40 o 
   1   1  24        1.62       28.33     21.42 o 
   2   1  24       19.15       22.16     17.63 o 
   3   1  24        4.47       11.16     19.53 o 
   4   1  24        1.06       45.15     32.01 o 
   0   2  24        0.29       51.95     50.69 o 
   1   2  24        0.43       22.95     17.86 o 
   2   2  24        0.04        3.47     17.43 o 
   3   2  24        0.15       16.31     16.26 o 
   4   2  24        1.67        3.23     15.94 o 
   1   3  24        2.50        7.74     21.07 o 
   2   3  24        0.56       12.48     15.18 o 
                                                 
