# Supplementary material for: Spontaneous resolution and crystal structure of (2S)-2-(3-nitro­phen­yl)-3-phenyl-2,3,5,6-tetra­hydro-4H-1,3-thia­zin-4-one; crystal structure of rac-2-(4-nitro­phen­yl)-3-phenyl-2,3,5,6-tetra­hydro-4H-1,3-thia­zin-4-one
Source: Acta Crystallogr E Crystallogr Commun. 2018 Mar 6;74(Pt 4):454–7. doi: 10.1107/S2056989018003444 (PMC5946966; doi:10.1107/S2056989018003444)
Supplement: Supplementary file 3 [file e-74-00454-1sup4.mol]

  ACD/Labs01301809092D

 22 24  0  0  0  0  0  0  0  0  2 V2000
   20.0947  -15.6422    0.0000 C   0  0  0  0  0  0  0  0  0  0  0  0
   20.0947  -19.9798    0.0000 C   0  0  0  0  0  0  0  0  0  0  0  0
   27.6079  -15.6422    0.0000 N   0  0  0  0  0  0  0  0  0  0  0  0
   27.6079  -19.9798    0.0000 C   0  0  0  0  0  0  0  0  0  0  0  0
   23.8511  -13.4733    0.0000 C   0  0  0  0  0  0  0  0  0  0  0  0
   23.8511  -22.1486    0.0000 S   0  0  0  0  0  0  0  0  0  0  0  0
   23.8508   -9.3574    0.0000 O   0  0  0  0  0  0  0  0  0  0  0  0
   31.3643  -13.4733    0.0000 C   0  0  0  0  0  0  0  0  0  0  0  0
   31.3643   -9.1358    0.0000 C   0  0  0  0  0  0  0  0  0  0  0  0
   35.1210  -15.6421    0.0000 C   0  0  0  0  0  0  0  0  0  0  0  0
   35.1210   -6.9670    0.0000 C   0  0  0  0  0  0  0  0  0  0  0  0
   38.8773  -13.4733    0.0000 C   0  0  0  0  0  0  0  0  0  0  0  0
   38.8773   -9.1358    0.0000 C   0  0  0  0  0  0  0  0  0  0  0  0
   31.3643  -22.1486    0.0000 C   0  0  0  0  0  0  0  0  0  0  0  0
   35.1207  -19.9800    0.0000 C   0  0  0  0  0  0  0  0  0  0  0  0
   31.3643  -26.4864    0.0000 C   0  0  0  0  0  0  0  0  0  0  0  0
   38.8772  -22.1491    0.0000 C   0  0  0  0  0  0  0  0  0  0  0  0
   35.1206  -28.6552    0.0000 C   0  0  0  0  0  0  0  0  0  0  0  0
   38.8771  -26.4866    0.0000 C   0  0  0  0  0  0  0  0  0  0  0  0
   42.6335  -28.6556    0.0000 N   0  3  0  0  0  0  0  0  0  0  0  0
   46.3901  -26.4869    0.0000 O   0  5  0  0  0  0  0  0  0  0  0  0
   42.6333  -32.9932    0.0000 O   0  0  0  0  0  0  0  0  0  0  0  0
  4  3  1  0  0  0  0
  5  3  1  0  0  0  0
  6  4  1  0  0  0  0
  1  5  1  0  0  0  0
  2  6  1  0  0  0  0
  2  1  1  0  0  0  0
  5  7  2  0  0  0  0
  9  8  1  0  0  0  0
 10  8  2  0  0  0  0
 11  9  2  0  0  0  0
 12 10  1  0  0  0  0
 13 11  1  0  0  0  0
 13 12  2  0  0  0  0
  3  8  1  0  0  0  0
 15 14  1  0  0  0  0
 16 14  2  0  0  0  0
 17 15  2  0  0  0  0
 18 16  1  0  0  0  0
 19 17  1  0  0  0  0
 19 18  2  0  0  0  0
  4 14  1  4  0  0  0
 19 20  1  0  0  0  0
 21 20  1  0  0  0  0
 22 20  2  0  0  0  0
M  CHG  2  20   1  21  -1
M  END
