# Supplementary material for: Spontaneous resolution and crystal structure of (2S)-2-(3-nitro­phen­yl)-3-phenyl-2,3,5,6-tetra­hydro-4H-1,3-thia­zin-4-one; crystal structure of rac-2-(4-nitro­phen­yl)-3-phenyl-2,3,5,6-tetra­hydro-4H-1,3-thia­zin-4-one
Source: Acta Crystallogr E Crystallogr Commun. 2018 Mar 6;74(Pt 4):454–7. doi: 10.1107/S2056989018003444 (PMC5946966; doi:10.1107/S2056989018003444)
Supplement: Supplementary file 4 [file e-74-00454-2sup3.hkl]

# 
# h,k,l, Fc-squared, Fo-squared, sigma(Fo-squared) and status flag 
# 
data_2
_shelx_title ' ljs42s in P212121 #  19' 
_shelx_refln_list_code          4 
_shelx_F_calc_maximum      104.06 
_exptl_crystal_F_000       656.00 
_reflns_d_resolution_high  0.7495 
 
loop_ 
 _symmetry_equiv_pos_as_xyz 
 'x, y, z' 
 '-x+1/2, -y, z+1/2' 
 'x+1/2, -y+1/2, -z' 
 '-x, y+1/2, -z+1/2' 
 
_cell_length_a     8.6877 
_cell_length_b     9.6547 
_cell_length_c    18.1368 
_cell_angle_alpha  90.000 
_cell_angle_beta   90.000 
_cell_angle_gamma  90.000 
 
_shelx_F_squared_multiplier     1.000 
 
loop_ 
 _refln_index_h 
 _refln_index_k 
 _refln_index_l 
 _refln_F_squared_calc 
 _refln_F_squared_meas 
 _refln_F_squared_sigma 
 _refln_observed_status 
   2   0   0        0.94       -0.15      0.43 o 
   4   0   0     1447.06     1513.59     30.04 o 
   6   0   0      233.32      241.14      6.06 o 
   8   0   0        0.13        2.83      1.50 o 
  10   0   0        0.63        1.98      2.50 o 
   1   1   0    10828.51    11830.85    195.47 o 
   2   1   0     9065.94     8937.17    221.91 o 
   3   1   0     1099.98     1251.33     22.48 o 
   4   1   0       26.83       31.76      1.17 o 
   5   1   0      453.95      527.70     11.50 o 
   6   1   0        3.55        4.50      0.82 o 
   7   1   0        0.43        0.16      0.63 o 
   8   1   0       82.71       83.89      2.63 o 
   9   1   0      200.97      184.07      4.75 o 
  10   1   0       78.38       65.50      3.32 o 
  11   1   0       14.17       13.15      2.13 o 
   0   2   0        5.73        6.61      0.48 o 
   1   2   0     6603.66     7748.60    120.63 o 
   2   2   0     1263.98     1324.13     27.19 o 
   3   2   0     2738.20     3137.93     55.26 o 
   4   2   0     1180.87     1357.89     21.92 o 
   5   2   0        5.97        2.88      0.63 o 
   6   2   0      107.93      120.79      3.32 o 
   7   2   0       49.87       53.61      2.24 o 
   8   2   0       43.78       44.10      2.04 o 
   9   2   0       49.94       48.24      2.42 o 
  10   2   0       14.46       12.00      1.70 o 
  11   2   0       91.38       89.89      4.18 o 
   1   3   0      195.04      245.77      4.25 o 
   2   3   0     5688.60     6322.82     98.69 o 
   3   3   0      917.95      885.28     18.58 o 
   4   3   0       43.53       51.04      1.60 o 
   5   3   0      304.02      350.13      6.48 o 
   6   3   0       90.29       96.70      3.51 o 
   7   3   0       11.69       10.77      1.25 o 
   8   3   0        2.57        1.58      0.95 o 
   9   3   0       54.18       55.52      4.05 o 
  10   3   0       61.58       52.04      2.74 o 
  11   3   0        4.13        5.61      1.54 o 
   0   4   0      107.26      116.46      3.26 o 
   1   4   0      844.32      859.46     13.92 o 
   2   4   0        5.73        5.51      0.57 o 
   3   4   0     1240.98     1343.38     22.81 o 
   4   4   0      553.59      521.26     11.57 o 
   5   4   0       28.51       27.10      1.30 o 
   6   4   0      234.34      260.71      5.73 o 
   7   4   0       32.12       26.50      1.73 o 
   8   4   0      162.89      163.62      4.49 o 
   9   4   0       23.24       29.03      2.14 o 
  10   4   0       48.35       55.93      3.53 o 
  11   4   0       12.96        8.52      2.25 o 
   1   5   0      582.61      634.30     10.46 o 
   2   5   0       33.96       35.06      1.56 o 
   3   5   0        1.65        4.69      1.02 o 
   4   5   0      287.54      245.21      5.32 o 
   5   5   0       72.81       60.66      2.17 o 
   6   5   0       72.62       74.89      2.76 o 
   7   5   0       62.81       65.76      2.53 o 
   8   5   0       90.38       85.97      4.21 o 
   9   5   0       18.57       21.73      2.37 o 
  10   5   0        0.02       -0.89      1.42 o 
   0   6   0      267.70      257.16      6.73 o 
   1   6   0      530.23      561.08      9.48 o 
   2   6   0       20.41       23.89      1.31 o 
   3   6   0       82.30       90.68      2.85 o 
   4   6   0        1.50        2.25      0.82 o 
   5   6   0        0.40       -0.31      0.74 o 
   6   6   0      185.34      171.01      5.08 o 
   7   6   0        1.41        1.81      1.14 o 
   8   6   0       19.22       20.26      2.15 o 
   9   6   0        0.72       -0.26      1.39 o 
  10   6   0        0.00       -1.48      1.48 o 
   1   7   0       40.34       39.38      2.99 o 
   2   7   0      125.38      103.48      2.96 o 
   3   7   0       27.20       24.05      2.53 o 
   4   7   0        2.07        4.51      1.10 o 
   5   7   0       74.05       76.54      3.19 o 
   6   7   0        0.82        1.62      1.13 o 
   7   7   0       26.08       26.98      5.26 o 
   8   7   0        2.28        0.68      1.59 o 
   9   7   0        3.55        3.22      1.94 o 
   0   8   0      140.02      148.13      9.90 o 
   1   8   0       27.10       34.43      2.25 o 
   2   8   0       58.83       59.14      5.49 o 
   3   8   0       11.15       15.17      2.40 o 
   4   8   0       11.29        8.51      3.02 o 
   5   8   0        0.16        0.08      0.92 o 
   6   8   0       19.51       27.56      2.13 o 
   7   8   0        0.23       -0.18      1.17 o 
   8   8   0        0.38        1.22      1.38 o 
   9   8   0        6.65       10.04      2.12 o 
   1   9   0       89.82      101.73      3.96 o 
   2   9   0       98.20      115.45      6.20 o 
   3   9   0        0.13       -0.27      1.20 o 
   4   9   0        0.71        1.46      1.25 o 
   5   9   0       50.09       54.33      3.90 o 
   6   9   0       26.14       22.19      4.14 o 
   7   9   0        2.20        2.61      1.74 o 
   8   9   0        0.15        3.37      2.67 o 
   0  10   0      281.48      266.95     18.93 o 
   1  10   0      116.98      131.79      4.87 o 
   2  10   0        9.96        7.22      1.89 o 
   3  10   0       11.25        9.60      2.01 o 
   4  10   0       12.99       13.18      4.23 o 
   5  10   0       19.33       12.39      4.04 o 
   6  10   0        1.90        1.56      1.69 o 
   7  10   0       21.63       21.76      5.55 o 
   1  11   0       14.34       10.47      1.97 o 
   2  11   0       11.42       15.79      3.46 o 
   3  11   0        3.34        1.13      2.74 o 
   4  11   0        1.12        1.62      1.50 o 
   5  11   0        6.49        5.29      2.14 o 
   6  11   0        6.64        5.51      3.19 o 
   0  12   0        0.32       -0.41      2.20 o 
   1  12   0        5.72        3.54      2.42 o 
   2  12   0        0.09        1.16      1.71 o 
   3  12   0       13.76       14.98      3.99 o 
   4  12   0        1.49        1.23      1.67 o 
   1   0   1      103.23      107.67      2.26 o 
   2   0   1     4249.82     5109.81     75.10 o 
   3   0   1      471.05      561.94      9.52 o 
   4   0   1     1357.19     1481.42     20.86 o 
   5   0   1       59.51       54.19      1.46 o 
   6   0   1       82.19       82.78      2.05 o 
   7   0   1      144.99      155.60      3.26 o 
   8   0   1      254.60      275.78      6.22 o 
   9   0   1        0.04       -0.78      1.04 o 
  10   0   1        6.74        6.47      1.60 o 
  11   0   1        2.27        2.56      1.64 o 
 -11   1   1       24.60       17.63      2.28 o 
 -10   1   1       11.01        9.47      1.71 o 
  -9   1   1       16.04       16.05      1.60 o 
  -8   1   1       30.98       32.46      1.90 o 
  -7   1   1       21.22       23.62      1.35 o 
  -6   1   1        6.52        5.56      0.72 o 
  -5   1   1      174.57      185.17      3.90 o 
  -4   1   1      263.13      263.91      4.95 o 
  -3   1   1      113.24      140.15      2.93 o 
  -2   1   1     8057.90     9195.83    143.60 o 
  -1   1   1     1731.55     1986.93     32.79 o 
   0   1   1      583.80      599.46     12.96 o 
   1   1   1     1751.06     1972.60     34.99 o 
   2   1   1     8158.63     9255.76    151.58 o 
   3   1   1      120.02      138.95      2.75 o 
   4   1   1      270.20      277.22      6.03 o 
   5   1   1      178.93      194.44      4.47 o 
   6   1   1        5.88        5.26      0.88 o 
   7   1   1       20.15       21.79      1.95 o 
   8   1   1       33.12       32.23      1.97 o 
   9   1   1       16.48       15.28      1.59 o 
  10   1   1        9.88        8.13      1.67 o 
  11   1   1       23.98       19.28      2.31 o 
 -11   2   1        2.05        3.24      1.53 o 
 -10   2   1       21.71       25.36      2.72 o 
  -9   2   1       11.78       14.74      1.56 o 
  -8   2   1       58.28       61.78      2.30 o 
  -7   2   1      138.02      137.51      5.61 o 
  -6   2   1       22.59       19.40      1.38 o 
  -5   2   1      483.34      502.31      9.28 o 
  -4   2   1       54.94       59.83      2.15 o 
  -3   2   1     1164.85     1264.64     19.82 o 
  -2   2   1     1289.17     1362.96     30.14 o 
  -1   2   1     3089.58     3444.84     53.92 o 
   0   2   1        0.41        1.46      0.29 o 
   1   2   1     3071.40     3488.71     64.46 o 
   2   2   1     1263.94     1367.75     24.29 o 
   3   2   1     1138.69     1207.79     21.51 o 
   4   2   1       50.71       56.85      2.95 o 
   5   2   1      483.57      490.13     11.18 o 
   6   2   1       22.38       20.31      1.39 o 
   7   2   1      137.85      137.34      4.67 o 
   8   2   1       60.66       63.32      2.34 o 
   9   2   1       12.01       14.39      1.50 o 
  10   2   1       22.11       24.87      2.09 o 
  11   2   1        2.02        2.54      1.52 o 
 -11   3   1        0.28        0.24      1.69 o 
 -10   3   1       37.71       34.87      2.30 o 
  -9   3   1       40.98       42.45      3.52 o 
  -8   3   1       18.28       20.16      1.65 o 
  -7   3   1       10.15       10.74      1.23 o 
  -6   3   1      194.59      192.04      4.77 o 
  -5   3   1      149.19      141.90      3.32 o 
  -4   3   1      110.42      123.45      2.80 o 
  -3   3   1      184.91      201.67      4.15 o 
  -2   3   1      833.48      884.70     15.03 o 
  -1   3   1     1971.10     2018.60     31.31 o 
   0   3   1     1619.42     1589.29     25.08 o 
   1   3   1     1940.24     1962.30     36.71 o 
   2   3   1      815.61      877.65     15.04 o 
   3   3   1      180.45      191.47      3.96 o 
   4   3   1      111.72      121.68      2.73 o 
   5   3   1      141.74      134.85      3.15 o 
   6   3   1      196.43      197.53      5.20 o 
   7   3   1        8.50        8.57      1.19 o 
   8   3   1       19.79       23.68      1.76 o 
   9   3   1       42.04       42.92      2.72 o 
  10   3   1       38.08       35.80      2.67 o 
  11   3   1        0.27        0.25      1.42 o 
 -10   4   1        0.29        2.72      2.15 o 
  -9   4   1       18.88       17.57      1.76 o 
  -8   4   1       21.76       27.96      1.91 o 
  -7   4   1       24.35       24.42      1.62 o 
  -6   4   1      115.16      108.51      2.99 o 
  -5   4   1      195.49      183.05      6.44 o 
  -4   4   1      560.47      573.87     13.06 o 
  -3   4   1      634.40      729.21     12.11 o 
  -2   4   1     1101.77     1162.20     18.41 o 
  -1   4   1     2157.36     2223.72     38.94 o 
   0   4   1      323.95      280.16      4.80 o 
   1   4   1     2149.09     2210.05     34.85 o 
   2   4   1     1112.75     1182.94     22.38 o 
   3   4   1      633.15      735.77     12.84 o 
   4   4   1      561.81      575.72     11.76 o 
   5   4   1      196.20      198.02      4.10 o 
   6   4   1      116.39       98.14      2.93 o 
   7   4   1       26.55       30.86      1.85 o 
   8   4   1       21.96       25.05      1.91 o 
   9   4   1       18.48       20.03      1.92 o 
  10   4   1        0.28       -0.25      1.47 o 
 -10   5   1        0.60        0.48      1.50 o 
  -9   5   1        1.51       -0.85      1.21 o 
  -8   5   1       11.35       10.02      1.66 o 
  -7   5   1      106.63       97.90      4.46 o 
  -6   5   1       34.32       38.78      1.87 o 
  -5   5   1       64.97       65.12      3.17 o 
  -4   5   1      218.02      194.47      4.66 o 
  -3   5   1       37.00       39.45      1.63 o 
  -2   5   1      217.63      255.29      4.66 o 
  -1   5   1     1610.55     1717.19     30.51 o 
   0   5   1      806.16      847.01     13.70 o 
   1   5   1     1617.94     1714.36     27.25 o 
   2   5   1      212.06      252.91      4.94 o 
   3   5   1       36.35       39.41      1.65 o 
   4   5   1      220.51      202.73      4.87 o 
   5   5   1       65.45       68.88      2.16 o 
   6   5   1       36.40       41.24      2.71 o 
   7   5   1      107.58      103.33      3.27 o 
   8   5   1       12.01       10.39      1.77 o 
   9   5   1        1.48        3.01      1.48 o 
  10   5   1        0.66       -0.24      1.61 o 
 -10   6   1        3.98        6.07      1.93 o 
  -9   6   1       20.75       17.30      2.23 o 
  -8   6   1        4.90        4.00      1.42 o 
  -7   6   1       17.27       14.70      1.76 o 
  -6   6   1       15.39        9.85      2.48 o 
  -5   6   1       64.39       56.61      2.61 o 
  -4   6   1       28.70       26.12      3.11 o 
  -3   6   1      206.71      218.81      5.86 o 
  -2   6   1      848.28      892.14     16.36 o 
  -1   6   1      169.24      188.14      4.22 o 
   0   6   1     1234.53     1326.12     21.28 o 
   1   6   1      166.75      185.06      3.65 o 
   2   6   1      849.16      877.15     14.55 o 
   3   6   1      204.66      218.01      4.59 o 
   4   6   1       27.62       25.76      4.53 o 
   5   6   1       65.69       60.53     10.43 o 
   6   6   1       14.25       10.82      1.94 o 
   7   6   1       17.06       17.38      1.90 o 
   8   6   1        5.14        6.06      1.45 o 
   9   6   1       20.63       19.96      2.32 o 
  10   6   1        4.00        3.49      2.16 o 
  -9   7   1        5.39        6.05      1.61 o 
  -8   7   1       20.69       21.54      1.92 o 
  -7   7   1        2.26        1.09      0.99 o 
  -6   7   1       69.30       59.92      2.52 o 
  -5   7   1       29.12       25.22      3.82 o 
  -4   7   1       35.76       36.28      3.88 o 
  -3   7   1       40.37       46.28      1.96 o 
  -2   7   1      172.85      169.65      4.23 o 
  -1   7   1      527.17      545.93     10.50 o 
   0   7   1       40.00       30.32      1.88 o 
   1   7   1      529.45      520.98     15.03 o 
   2   7   1      170.68      175.41      4.22 o 
   3   7   1       38.11       45.14      2.43 o 
   4   7   1       34.82       36.63      4.31 o 
   5   7   1       29.35       25.85      3.04 o 
   6   7   1       68.83       54.58      3.35 o 
   7   7   1        2.04        1.28      1.47 o 
   8   7   1       20.87       17.67      2.70 o 
   9   7   1        5.06        4.49      2.12 o 
  -9   8   1        3.04        2.22      1.62 o 
  -8   8   1        3.44        3.35      1.48 o 
  -7   8   1       18.49       16.43      2.78 o 
  -6   8   1       28.26       28.68      2.34 o 
  -5   8   1       63.51       69.62      3.12 o 
  -4   8   1       26.65       22.82      3.65 o 
  -3   8   1       25.19       26.17      2.30 o 
  -2   8   1        9.96       16.75      1.79 o 
  -1   8   1      117.33      123.72      4.16 o 
   0   8   1       34.22       29.70      2.06 o 
   1   8   1      117.09      115.23      4.54 o 
   2   8   1        9.96       14.07      2.28 o 
   3   8   1       25.16       30.93      2.83 o 
   4   8   1       26.70       22.71      4.53 o 
   5   8   1       62.67       62.17      4.00 o 
   6   8   1       28.58       31.12      2.33 o 
   7   8   1       18.20       15.65      1.94 o 
   8   8   1        3.25        4.69      1.53 o 
   9   8   1        3.15        5.10      1.77 o 
  -8   9   1        7.63        7.50      2.38 o 
  -7   9   1       19.64       16.93      2.60 o 
  -6   9   1       29.56       23.33      6.92 o 
  -5   9   1        1.78        1.67      1.30 o 
  -4   9   1       45.92       40.12      7.35 o 
  -3   9   1       76.06       72.30      4.19 o 
  -2   9   1       36.93       45.95      2.77 o 
  -1   9   1      117.24      112.49      4.18 o 
   0   9   1        1.37        2.77      1.14 o 
   1   9   1      117.79      114.06      5.42 o 
   2   9   1       36.13       35.20      6.19 o 
   3   9   1       75.46       78.29      4.25 o 
   4   9   1       46.58       45.56      3.42 o 
   5   9   1        1.82        0.73      1.25 o 
   6   9   1       29.56       21.93      3.11 o 
   7   9   1       19.32       16.43      4.77 o 
   8   9   1        7.91        7.02      2.20 o 
  -7  10   1        8.74        7.42      2.27 o 
  -6  10   1       51.90       53.98      4.23 o 
  -5  10   1        4.48        9.59      4.00 o 
  -4  10   1        9.42        9.80      3.32 o 
  -3  10   1       11.03        5.98      1.88 o 
  -2  10   1        5.98        5.85      1.72 o 
  -1  10   1       87.58       92.92      4.03 o 
   0  10   1        6.90       11.11      1.79 o 
   1  10   1       87.34       89.62      3.97 o 
   2  10   1        6.27        4.29      1.53 o 
   3  10   1       10.62        8.45      2.31 o 
   4  10   1        9.51       10.36      3.49 o 
   5  10   1        4.29        4.98      1.85 o 
   6  10   1       51.59       52.77      4.30 o 
   7  10   1        9.03        7.72      2.08 o 
  -6  11   1        2.94        3.00      2.73 o 
  -5  11   1        4.93        3.25      1.97 o 
  -4  11   1        0.80       -0.06      1.47 o 
  -3  11   1        0.25       -0.61      1.67 o 
  -2  11   1       44.60       37.02      3.27 o 
  -1  11   1        4.77        2.42      1.69 o 
   0  11   1        0.96       -0.63      1.37 o 
   1  11   1        5.14        6.06      1.82 o 
   2  11   1       44.49       48.18      8.34 o 
   3  11   1        0.21        0.43      1.41 o 
   4  11   1        0.81       -0.30      1.46 o 
   5  11   1        4.80        4.09      1.88 o 
   6  11   1        2.88        4.77      2.75 o 
  -4  12   1        6.79        2.59      2.01 o 
  -3  12   1        0.74        1.02      1.85 o 
  -2  12   1        5.00        2.47      1.89 o 
  -1  12   1       13.92       13.87      2.55 o 
   0  12   1       23.77       23.99      2.87 o 
   1  12   1       13.66       13.66      3.81 o 
   2  12   1        4.82        4.19      1.85 o 
   3  12   1        0.73        1.55      1.67 o 
   4  12   1        6.84        5.28      1.78 o 
   0   0   2     2240.35     2331.39     66.16 o 
   1   0   2      289.23      264.78      4.75 o 
   2   0   2      642.13      692.14     11.84 o 
   3   0   2      367.65      378.95      9.08 o 
   4   0   2      653.72      751.45     10.87 o 
   5   0   2      977.57     1039.28     15.02 o 
   6   0   2      118.62      105.70      2.36 o 
   7   0   2     1107.08     1147.70     16.88 o 
   8   0   2       18.75       17.24      1.54 o 
   9   0   2       44.64       43.12      2.37 o 
  10   0   2        0.14        1.13      1.29 o 
  11   0   2       15.59       16.60      2.16 o 
 -11   1   2        5.38        4.70      1.77 o 
 -10   1   2       13.59       11.66      1.76 o 
  -9   1   2       59.07       51.96      3.14 o 
  -8   1   2       89.59       80.98      2.98 o 
  -7   1   2       10.57       10.87      1.02 o 
  -6   1   2      107.70      107.71      2.37 o 
  -5   1   2       83.56       81.41      2.13 o 
  -4   1   2       34.14       42.61      1.66 o 
  -3   1   2      288.61      318.90      5.89 o 
  -2   1   2     2109.73     2427.16     37.82 o 
  -1   1   2     6730.80     6888.69    103.87 o 
   0   1   2       31.21       33.97      1.27 o 
   1   1   2     6774.13     7090.49    132.93 o 
   2   1   2     2127.25     2390.51     39.99 o 
   3   1   2      296.62      324.97      5.59 o 
   4   1   2       30.96       39.87      1.31 o 
   5   1   2       84.32       77.68      2.11 o 
   6   1   2      103.12      107.67      3.08 o 
   7   1   2       10.99       11.05      1.14 o 
   8   1   2       91.03       84.45      2.66 o 
   9   1   2       59.99       57.07      2.93 o 
  10   1   2       13.72        9.96      1.76 o 
  11   1   2        5.11        5.49      1.84 o 
 -11   2   2       55.14       63.06      3.61 o 
 -10   2   2       16.61       15.42      1.72 o 
  -9   2   2       28.84       26.38      1.93 o 
  -8   2   2       44.44       47.47      2.09 o 
  -7   2   2      108.70      114.71      3.08 o 
  -6   2   2      112.80      117.20      2.92 o 
  -5   2   2      542.08      608.56     10.57 o 
  -4   2   2      325.51      323.95      9.10 o 
  -3   2   2     2235.00     2574.26     38.91 o 
  -2   2   2      219.18      233.38      5.17 o 
  -1   2   2     9499.40    10088.28    167.77 o 
   0   2   2     9125.42     7975.56    225.57 o 
   1   2   2     9513.09    10439.12    189.94 o 
   2   2   2      232.28      244.51      5.69 o 
   3   2   2     2230.51     2646.74     46.05 o 
   4   2   2      316.86      311.94      6.14 o 
   5   2   2      545.92      613.68     10.57 o 
   6   2   2      114.64      114.26      7.04 o 
   7   2   2      105.72      111.85      4.05 o 
   8   2   2       43.27       47.61      2.21 o 
   9   2   2       29.71       30.20      1.94 o 
  10   2   2       16.30       18.62      1.90 o 
  11   2   2       54.83       55.58      3.06 o 
 -11   3   2        3.83        5.98      1.56 o 
 -10   3   2        7.34        6.54      1.43 o 
  -9   3   2       98.99       95.44      3.34 o 
  -8   3   2       35.40       31.10      1.90 o 
  -7   3   2       39.69       38.91      1.90 o 
  -6   3   2      299.41      314.43     11.33 o 
  -5   3   2      694.76      730.63     14.01 o 
  -4   3   2      807.66      838.30     16.34 o 
  -3   3   2       93.86       77.82      1.87 o 
  -2   3   2      723.41      817.25     12.08 o 
  -1   3   2       58.02       73.57      1.56 o 
   0   3   2        1.06        0.50      0.30 o 
   1   3   2       53.68       70.54      1.92 o 
   2   3   2      732.96      822.93     18.78 o 
   3   3   2      102.30       87.55      2.09 o 
   4   3   2      805.80      824.90     13.83 o 
   5   3   2      700.76      738.89     13.31 o 
   6   3   2      298.78      336.44      6.87 o 
   7   3   2       38.57       35.87      1.96 o 
   8   3   2       35.25       30.61      2.05 o 
   9   3   2       97.82       99.91      3.99 o 
  10   3   2        6.98        7.73      1.51 o 
  11   3   2        3.74        3.19      1.50 o 
 -10   4   2       69.91       66.41      3.64 o 
  -9   4   2        1.79        1.64      1.49 o 
  -8   4   2      150.82      145.39      4.10 o 
  -7   4   2        1.29        1.40      0.89 o 
  -6   4   2      150.40      151.82      4.10 o 
  -5   4   2      124.78      135.59      6.48 o 
  -4   4   2      944.07     1034.84     17.95 o 
  -3   4   2      303.53      331.04      5.56 o 
  -2   4   2      375.71      378.44      5.93 o 
  -1   4   2      646.96      661.16     11.52 o 
   0   4   2        8.45        9.86      0.69 o 
   1   4   2      642.39      675.07     14.18 o 
   2   4   2      360.82      383.31      7.93 o 
   3   4   2      308.48      343.00      7.22 o 
   4   4   2      957.82     1022.28     17.00 o 
   5   4   2      126.98      139.23      3.25 o 
   6   4   2      152.29      159.58      3.74 o 
   7   4   2        1.26        2.36      0.91 o 
   8   4   2      147.60      143.58      4.18 o 
   9   4   2        1.84        1.05      1.21 o 
  10   4   2       69.63       68.88      3.69 o 
 -10   5   2        8.26       10.28      2.33 o 
  -9   5   2       32.35       35.66      2.79 o 
  -8   5   2       49.13       45.24      2.72 o 
  -7   5   2       94.73       98.90      5.60 o 
  -6   5   2       72.44       70.18      3.04 o 
  -5   5   2      245.14      246.06      7.80 o 
  -4   5   2       29.71       36.67      1.38 o 
  -3   5   2      141.13      142.18      2.72 o 
  -2   5   2      525.01      553.34     10.75 o 
  -1   5   2      834.94      943.52     17.08 o 
   0   5   2       13.13       18.22      1.01 o 
   1   5   2      830.86      927.31     15.20 o 
   2   5   2      516.99      550.76     11.14 o 
   3   5   2      146.89      145.15      4.08 o 
   4   5   2       28.96       32.88      1.60 o 
   5   5   2      247.25      246.66      6.88 o 
   6   5   2       72.44       74.57      2.85 o 
   7   5   2       93.20      100.92      3.22 o 
   8   5   2       50.05       42.77      2.36 o 
   9   5   2       32.86       32.94      4.22 o 
  10   5   2        8.53       11.51      2.18 o 
 -10   6   2       20.98       21.41      2.34 o 
  -9   6   2       12.66       11.74      1.99 o 
  -8   6   2        1.91        2.91      1.33 o 
  -7   6   2       33.82       36.84      2.44 o 
  -6   6   2        7.64        7.11      1.12 o 
  -5   6   2       63.04       55.64      2.29 o 
  -4   6   2      242.38      246.33      6.27 o 
  -3   6   2       43.91       43.70      1.56 o 
  -2   6   2        0.88        0.84      0.60 o 
  -1   6   2      436.03      437.53      8.69 o 
   0   6   2       20.94       18.96      1.13 o 
   1   6   2      435.12      448.10      8.13 o 
   2   6   2        1.50        0.51      0.49 o 
   3   6   2       43.73       48.20      1.97 o 
   4   6   2      238.24      246.00      9.80 o 
   5   6   2       61.51       61.43      2.66 o 
   6   6   2        7.45       10.93      1.89 o 
   7   6   2       34.43       36.13      3.00 o 
   8   6   2        1.88        3.72      1.66 o 
   9   6   2       13.25       12.60      2.58 o 
  10   6   2       20.69       22.26      3.65 o 
  -9   7   2       16.69       18.49      2.04 o 
  -8   7   2        8.46        9.64      1.47 o 
  -7   7   2       13.56       10.90      1.46 o 
  -6   7   2       84.22       83.25      3.05 o 
  -5   7   2       70.59       71.69      2.65 o 
  -4   7   2       13.02       12.89      1.45 o 
  -3   7   2      111.84      110.03      3.45 o 
  -2   7   2      136.24      141.34      3.69 o 
  -1   7   2       11.14       13.15      1.14 o 
   0   7   2      424.03      379.13      7.68 o 
   1   7   2       11.86       12.51      1.47 o 
   2   7   2      133.17      148.27      5.22 o 
   3   7   2      109.83      109.18      5.39 o 
   4   7   2       12.64       11.22      1.86 o 
   5   7   2       71.43       72.65      3.71 o 
   6   7   2       83.32       83.72      4.12 o 
   7   7   2       13.80       14.34      2.31 o 
   8   7   2        8.64        8.14      2.28 o 
   9   7   2       16.49       16.75      2.83 o 
  -9   8   2        5.31        5.88      1.92 o 
  -8   8   2        0.83        0.86      1.39 o 
  -7   8   2       46.25       46.54      5.96 o 
  -6   8   2       12.58       11.86      1.96 o 
  -5   8   2      128.71      118.83      4.67 o 
  -4   8   2       65.34       62.32      4.14 o 
  -3   8   2       11.75       13.61      1.44 o 
  -2   8   2       53.91       57.00      2.72 o 
  -1   8   2      111.86      116.13      4.04 o 
   0   8   2       25.88       29.40      2.10 o 
   1   8   2      112.58      118.02      4.41 o 
   2   8   2       53.14       57.46      3.10 o 
   3   8   2       11.63       11.23      1.75 o 
   4   8   2       65.97       62.64      3.69 o 
   5   8   2      126.34      120.67      6.49 o 
   6   8   2       12.18        9.52      1.98 o 
   7   8   2       47.64       44.13      4.19 o 
   8   8   2        0.74        0.83      1.86 o 
   9   8   2        5.49        7.06      2.44 o 
  -8   9   2        5.24        4.57      1.72 o 
  -7   9   2       16.30       17.14      3.45 o 
  -6   9   2        8.41        6.56      2.60 o 
  -5   9   2        5.41        2.11      1.45 o 
  -4   9   2       35.07       27.82      5.59 o 
  -3   9   2       30.42       32.03      2.76 o 
  -2   9   2       53.30       60.13      3.38 o 
  -1   9   2       58.34       61.35      3.07 o 
   0   9   2        5.69        6.32      1.41 o 
   1   9   2       58.47       60.76      3.32 o 
   2   9   2       52.90       52.41      5.42 o 
   3   9   2       29.93       34.68      3.56 o 
   4   9   2       34.90       29.40      6.01 o 
   5   9   2        5.51        5.63      1.66 o 
   6   9   2        8.98        5.58      2.10 o 
   7   9   2       16.73       18.31      2.63 o 
   8   9   2        5.30        5.43      2.18 o 
  -7  10   2       14.31        9.83      2.38 o 
  -6  10   2        2.65        4.14      1.86 o 
  -5  10   2        0.49       -0.02      1.57 o 
  -4  10   2        3.66        5.44      2.61 o 
  -3  10   2        4.87        4.46      1.53 o 
  -2  10   2       38.41       43.08      3.43 o 
  -1  10   2        0.16       -0.38      1.13 o 
   0  10   2       23.82       24.94      2.87 o 
   1  10   2        0.16       -0.48      1.52 o 
   2  10   2       37.90       40.29      3.19 o 
   3  10   2        4.73        4.29      1.86 o 
   4  10   2        3.82        3.86      1.68 o 
   5  10   2        0.58        0.22      1.39 o 
   6  10   2        2.82        4.62      1.89 o 
   7  10   2       14.38       11.47      2.66 o 
  -5  11   2        3.94        7.45      2.24 o 
  -4  11   2        0.76       -0.38      1.57 o 
  -3  11   2        0.50        0.23      1.89 o 
  -2  11   2        3.38        4.39      1.71 o 
  -1  11   2       19.72       19.63      2.54 o 
   0  11   2        8.94        5.10      1.83 o 
   1  11   2       19.80       13.92      3.52 o 
   2  11   2        3.27        1.38      1.48 o 
   3  11   2        0.49        1.32      1.43 o 
   4  11   2        0.84        0.14      1.50 o 
   5  11   2        3.88        4.10      1.85 o 
  -4  12   2        7.42        5.90      2.74 o 
  -3  12   2        0.04        0.01      1.82 o 
  -2  12   2        0.55       -0.95      1.64 o 
  -1  12   2        6.42        5.54      2.00 o 
   0  12   2       13.67       12.84      2.39 o 
   1  12   2        6.45        3.79      1.67 o 
   2  12   2        0.56        1.77      1.75 o 
   3  12   2        0.03        0.92      1.51 o 
   4  12   2        7.62        6.86      2.20 o 
   1   0   3      921.58      869.10     31.11 o 
   2   0   3       24.50       19.35      0.82 o 
   3   0   3        5.33        6.75      0.61 o 
   4   0   3     2671.82     3000.72     41.52 o 
   5   0   3      794.93      817.12     11.99 o 
   6   0   3      167.73      179.80      3.40 o 
   7   0   3       89.62       79.47      2.43 o 
   8   0   3      404.83      400.84      8.31 o 
   9   0   3       52.62       49.82      2.62 o 
  10   0   3       53.91       56.65      2.91 o 
  11   0   3       15.49       15.19      2.12 o 
 -11   1   3       15.72       14.71      2.36 o 
 -10   1   3       31.01       30.70      2.33 o 
  -9   1   3      145.85      143.37      5.17 o 
  -8   1   3       59.17       54.54      2.12 o 
  -7   1   3       13.53       12.86      1.08 o 
  -6   1   3      266.32      280.00      4.72 o 
  -5   1   3     1126.90     1307.25     21.40 o 
  -4   1   3      634.24      664.42     11.69 o 
  -3   1   3      773.06      899.84     16.33 o 
  -2   1   3     3523.75     3904.12     69.22 o 
  -1   1   3     4074.22     4030.49     62.83 o 
   0   1   3      948.29      892.24     14.03 o 
   1   1   3     4065.46     4054.73     70.53 o 
   2   1   3     3493.85     3963.91     73.25 o 
   3   1   3      766.09      896.38     14.62 o 
   4   1   3      627.33      660.64     11.09 o 
   5   1   3     1118.66     1316.27     26.91 o 
   6   1   3      261.67      270.68      6.61 o 
   7   1   3       14.32       13.04      1.23 o 
   8   1   3       60.53       55.46      2.18 o 
   9   1   3      148.88      145.43      3.91 o 
  10   1   3       31.44       31.68      2.42 o 
  11   1   3       15.76       11.94      2.15 o 
 -11   2   3        6.99        9.16      1.71 o 
 -10   2   3       13.69       13.96      1.73 o 
  -9   2   3       57.25       47.11      2.35 o 
  -8   2   3      163.93      166.77      4.42 o 
  -7   2   3      521.68      553.78     10.11 o 
  -6   2   3      470.01      467.68     13.64 o 
  -5   2   3      745.22      801.21     14.84 o 
  -4   2   3      724.04      763.15     13.51 o 
  -3   2   3     2582.44     2838.25     45.01 o 
  -2   2   3     5148.71     5686.36     85.28 o 
  -1   2   3     4919.28     5216.39     86.27 o 
   0   2   3      753.52      799.78     14.13 o 
   1   2   3     4848.69     5301.36     97.67 o 
   2   2   3     5167.98     5774.72     99.52 o 
   3   2   3     2578.19     2903.04     47.66 o 
   4   2   3      737.64      783.37     13.65 o 
   5   2   3      748.33      779.00     14.03 o 
   6   2   3      468.41      458.37     17.50 o 
   7   2   3      520.34      569.61     10.94 o 
   8   2   3      163.65      179.82      4.34 o 
   9   2   3       58.41       54.78      2.48 o 
  10   2   3       12.91       14.68      1.76 o 
  11   2   3        7.05       11.55      1.90 o 
 -11   3   3        2.75        1.55      1.72 o 
 -10   3   3        0.93        0.34      1.17 o 
  -9   3   3        6.71        7.02      1.31 o 
  -8   3   3       85.07       89.26      2.99 o 
  -7   3   3      153.07      153.72      3.96 o 
  -6   3   3      783.42      755.32     15.54 o 
  -5   3   3      432.17      452.15      9.09 o 
  -4   3   3      376.62      474.66      9.81 o 
  -3   3   3      183.30      209.01      3.59 o 
  -2   3   3      315.02      346.84      5.36 o 
  -1   3   3     1098.58     1087.04     18.38 o 
   0   3   3      491.13      492.02      9.07 o 
   1   3   3     1088.97     1101.58     19.51 o 
   2   3   3      310.30      340.04      6.72 o 
   3   3   3      191.25      217.80      4.59 o 
   4   3   3      384.57      473.49      8.37 o 
   5   3   3      426.50      453.88      8.66 o 
   6   3   3      781.36      770.12     14.02 o 
   7   3   3      156.14      145.28      4.03 o 
   8   3   3       87.21       88.40      3.16 o 
   9   3   3        7.13        6.07      1.69 o 
  10   3   3        0.99       -0.71      1.16 o 
  11   3   3        2.77        2.62      1.52 o 
 -10   4   3        3.23        3.28      1.54 o 
  -9   4   3       10.57       12.90      2.05 o 
  -8   4   3       22.46       24.50      1.80 o 
  -7   4   3        3.85        5.51      1.07 o 
  -6   4   3      500.25      477.10      9.84 o 
  -5   4   3      145.05      135.06      4.44 o 
  -4   4   3      278.01      286.14      5.17 o 
  -3   4   3      679.18      774.83     11.61 o 
  -2   4   3       41.47       41.22      1.74 o 
  -1   4   3      634.98      615.30     10.59 o 
   0   4   3       30.95       23.71      1.07 o 
   1   4   3      632.26      612.83     12.09 o 
   2   4   3       42.51       40.32      1.55 o 
   3   4   3      675.99      760.49     14.32 o 
   4   4   3      276.58      290.72      6.18 o 
   5   4   3      146.24      141.84      4.06 o 
   6   4   3      502.11      485.07     10.01 o 
   7   4   3        5.31        5.51      1.28 o 
   8   4   3       23.17       26.18      2.00 o 
   9   4   3       10.36       13.34      1.74 o 
  10   4   3        3.23        4.62      1.79 o 
 -10   5   3        3.89        6.48      2.01 o 
  -9   5   3        2.41        1.03      1.60 o 
  -8   5   3        9.43       12.82      1.72 o 
  -7   5   3       40.48       34.84      3.23 o 
  -6   5   3       62.14       64.34      3.29 o 
  -5   5   3       65.89       54.20      2.24 o 
  -4   5   3       96.92       96.34      2.70 o 
  -3   5   3      217.62      215.02      5.26 o 
  -2   5   3       52.19       48.99      1.46 o 
  -1   5   3      263.60      285.65      5.93 o 
   1   5   3      268.84      299.93      6.41 o 
   2   5   3       56.18       50.90      2.95 o 
   3   5   3      214.56      217.95      6.46 o 
   4   5   3       99.92      100.85      2.86 o 
   5   5   3       67.53       63.13      3.08 o 
   6   5   3       66.73       73.14      3.43 o 
   7   5   3       41.31       36.03      2.53 o 
   8   5   3        8.49        9.55      1.63 o 
   9   5   3        2.51        2.07      1.50 o 
  10   5   3        3.86        3.85      2.12 o 
 -10   6   3        3.17        3.29      1.93 o 
  -9   6   3        9.05        9.42      1.69 o 
  -8   6   3       21.55       18.98      1.78 o 
  -7   6   3       37.18       33.97      2.95 o 
  -6   6   3       14.47       12.55      1.96 o 
  -5   6   3      251.06      238.17      5.71 o 
  -4   6   3       70.91       66.23      2.26 o 
  -3   6   3      151.26      157.95      6.08 o 
  -2   6   3       13.68       13.26      1.06 o 
  -1   6   3      183.39      156.41      5.50 o 
   0   6   3        0.35       -0.16      1.41 o 
   1   6   3      188.12      165.49      3.45 o 
   2   6   3       15.03       14.53      1.49 o 
   3   6   3      150.47      163.23      7.96 o 
   4   6   3       74.62       71.01      2.45 o 
   5   6   3      256.81      250.00      5.75 o 
   6   6   3       15.29       15.19      1.66 o 
   7   6   3       35.91       33.98      2.97 o 
   8   6   3       21.07       17.94      2.54 o 
   9   6   3        9.15        6.36      2.21 o 
  10   6   3        3.33        6.81      2.46 o 
  -9   7   3        5.00        7.23      1.60 o 
  -8   7   3        5.24        5.80      1.34 o 
  -7   7   3        9.12        7.28      1.30 o 
  -6   7   3      142.89      132.68      3.96 o 
  -5   7   3       66.83       58.99      2.86 o 
  -4   7   3       19.88       18.24      1.40 o 
  -3   7   3      212.36      189.24      5.09 o 
  -2   7   3       11.71       12.10      1.19 o 
  -1   7   3       76.62       82.17      2.74 o 
   0   7   3      223.84      231.04      5.62 o 
   1   7   3       78.86       84.22      2.70 o 
   2   7   3       12.35        9.99      1.95 o 
   3   7   3      219.63      207.99      7.54 o 
   4   7   3       19.94       17.15      1.92 o 
   5   7   3       69.88       65.09      3.64 o 
   6   7   3      143.23      130.60      5.34 o 
   7   7   3        8.89       10.73      2.51 o 
   8   7   3        5.23        8.67      2.24 o 
   9   7   3        4.62        6.07      2.31 o 
  -8   8   3       10.06       10.53      1.89 o 
  -7   8   3        8.91        6.36      1.85 o 
  -6   8   3       16.27       16.59      2.94 o 
  -5   8   3        0.07        2.01      1.07 o 
  -4   8   3       43.43       41.86      2.31 o 
  -3   8   3      241.05      239.41      6.22 o 
  -2   8   3      300.66      298.71     10.70 o 
  -1   8   3       41.04       43.16      2.49 o 
   0   8   3       14.99       16.45      3.31 o 
   1   8   3       40.78       41.72      4.58 o 
   2   8   3      307.76      307.68     13.79 o 
   3   8   3      243.51      253.56      7.65 o 
   4   8   3       41.71       41.83      2.78 o 
   5   8   3        0.11        0.69      1.28 o 
   6   8   3       16.21       18.18      2.45 o 
   7   8   3        8.93        7.37      2.15 o 
   8   8   3       10.12        9.82      2.38 o 
  -8   9   3        0.61        1.71      1.59 o 
  -7   9   3        5.32        2.14      1.43 o 
  -6   9   3       16.74       11.96      2.29 o 
  -5   9   3       59.42       52.10     11.09 o 
  -4   9   3        6.96        8.14      1.81 o 
  -3   9   3       81.90       80.64      5.16 o 
  -2   9   3        5.55        3.40      1.95 o 
  -1   9   3        1.28        0.75      1.19 o 
   0   9   3        7.78       13.29      2.00 o 
   1   9   3        1.31       -0.73      1.37 o 
   2   9   3        5.46        5.28      1.39 o 
   3   9   3       83.44       91.30      4.17 o 
   4   9   3        7.04        9.64      1.94 o 
   5   9   3       60.00       52.31      3.50 o 
   6   9   3       16.65       10.64      2.12 o 
   7   9   3        5.50        2.89      1.94 o 
   8   9   3        0.56        0.35      1.81 o 
  -7  10   3        2.10        0.97      1.83 o 
  -6  10   3       10.74        6.90      2.11 o 
  -5  10   3        5.54        8.64      2.30 o 
  -4  10   3       28.90       20.51      2.98 o 
  -3  10   3       13.01       10.52      1.98 o 
  -2  10   3        1.55       -0.77      1.26 o 
  -1  10   3       53.39       64.24      3.65 o 
   0  10   3       63.97       76.74      3.97 o 
   1  10   3       53.18       63.06      3.82 o 
   2  10   3        1.85        1.60      1.26 o 
   3  10   3       12.72       10.98      2.00 o 
   4  10   3       29.34       21.74      2.70 o 
   5  10   3        5.75        6.65      1.91 o 
   6  10   3       10.80        9.85      2.67 o 
   7  10   3        1.95        1.31      1.76 o 
  -5  11   3        9.87        4.82      2.81 o 
  -4  11   3        1.56        2.12      1.70 o 
  -3  11   3        3.71        4.20      1.82 o 
  -2  11   3        7.58        7.36      2.02 o 
  -1  11   3       19.22       17.03      2.62 o 
   0  11   3        2.04       -0.21      2.00 o 
   1  11   3       19.35       17.70      3.30 o 
   2  11   3        7.41        7.00      1.73 o 
   3  11   3        3.75        3.39      1.68 o 
   4  11   3        1.61        3.60      1.80 o 
   5  11   3        9.94        7.36      1.89 o 
  -3  12   3        1.18       -0.42      2.36 o 
  -2  12   3        3.97        4.96      2.11 o 
  -1  12   3       15.49       10.93      2.36 o 
   0  12   3        0.02       -0.32      1.65 o 
   1  12   3       14.96       10.80      3.34 o 
   2  12   3        4.04        4.70      1.95 o 
   3  12   3        1.17        0.93      1.61 o 
   0   0   4     1849.86     1690.65     48.50 o 
   1   0   4     1080.64     1022.55     16.66 o 
   2   0   4      590.18      604.94      9.58 o 
   3   0   4      267.55      237.06      7.07 o 
   4   0   4      636.86      722.93     12.11 o 
   5   0   4        0.44        0.71      0.42 o 
   6   0   4       45.92       35.54      1.30 o 
   7   0   4       50.71       44.08      1.73 o 
   8   0   4        9.23        8.92      1.29 o 
   9   0   4        3.15        1.58      1.18 o 
  10   0   4       12.45       10.23      1.76 o 
  11   0   4       10.88        9.35      2.17 o 
 -11   1   4        0.17        0.70      1.66 o 
 -10   1   4       11.00        9.54      1.69 o 
  -9   1   4       33.28       30.56      2.00 o 
  -8   1   4       57.01       50.38      2.11 o 
  -7   1   4       81.34       77.25      2.41 o 
  -6   1   4       51.16       44.50      2.14 o 
  -5   1   4      140.26      126.00      3.90 o 
  -4   1   4        5.39        8.28      0.79 o 
  -3   1   4     1529.95     1721.22     24.88 o 
  -2   1   4      320.11      304.19      5.88 o 
  -1   1   4     6953.68     6293.10    138.24 o 
   0   1   4     1028.57      899.89     18.47 o 
   1   1   4     7046.01     6431.19    222.38 o 
   2   1   4      319.22      298.17      6.59 o 
   3   1   4     1540.94     1719.05     30.45 o 
   4   1   4        6.37        9.69      0.73 o 
   5   1   4      137.53      123.69      3.17 o 
   6   1   4       47.66       46.57      2.48 o 
   7   1   4       82.10       81.46      2.51 o 
   8   1   4       58.88       51.95      2.20 o 
   9   1   4       32.49       28.42      1.87 o 
  10   1   4       10.95       13.34      1.90 o 
  11   1   4        0.18       -1.59      1.75 o 
 -11   2   4       17.71       16.77      2.14 o 
 -10   2   4       17.30       13.67      1.69 o 
  -9   2   4       34.42       36.67      2.55 o 
  -8   2   4       37.95       39.28      1.95 o 
  -7   2   4      200.41      213.48      4.73 o 
  -6   2   4      491.61      513.30     11.22 o 
  -5   2   4       19.67       20.53      1.18 o 
  -4   2   4     1655.74     1850.53     29.25 o 
  -3   2   4      159.43      159.52      2.94 o 
  -2   2   4      506.11      559.39      9.87 o 
  -1   2   4     3652.84     3560.39     59.72 o 
   0   2   4     4751.42     4940.97     83.39 o 
   1   2   4     3623.49     3701.14     56.60 o 
   2   2   4      510.24      579.57      9.40 o 
   3   2   4      167.89      175.34      4.01 o 
   4   2   4     1678.04     1826.75     46.60 o 
   5   2   4       17.08       20.18      1.88 o 
   6   2   4      493.64      503.71      9.77 o 
   7   2   4      200.98      218.38      8.43 o 
   8   2   4       36.62       41.01      2.48 o 
   9   2   4       33.00       37.30      2.09 o 
  10   2   4       17.28       15.81      1.74 o 
  11   2   4       17.83       17.51      2.06 o 
 -11   3   4        0.01       -0.53      1.65 o 
 -10   3   4       42.96       39.70      3.50 o 
  -9   3   4       48.85       49.66      2.42 o 
  -8   3   4        7.37        8.45      1.29 o 
  -7   3   4       68.26       63.99      3.05 o 
  -6   3   4       43.33       50.22      1.93 o 
  -5   3   4       13.30       13.42      1.21 o 
  -4   3   4        1.03        0.46      0.41 o 
  -3   3   4      672.39      687.17     10.77 o 
  -2   3   4      398.48      421.69      8.46 o 
  -1   3   4       83.81       67.82      2.23 o 
   0   3   4       96.00       81.30      2.02 o 
   1   3   4       80.11       67.20      3.18 o 
   2   3   4      414.27      433.31      7.26 o 
   3   3   4      670.32      670.78     12.71 o 
   4   3   4        1.46        1.61      0.64 o 
   5   3   4       14.89       15.20      1.22 o 
   6   3   4       42.23       45.71      2.04 o 
   7   3   4       67.22       68.87      2.63 o 
   8   3   4        8.22        9.72      1.43 o 
   9   3   4       49.62       45.77      3.21 o 
  10   3   4       43.21       40.27      2.44 o 
  11   3   4        0.04       -0.66      1.52 o 
 -10   4   4       24.00       21.01      2.79 o 
  -9   4   4       55.88       52.83      3.22 o 
  -8   4   4       48.62       56.45      2.93 o 
  -7   4   4       78.82       79.17      2.70 o 
  -6   4   4       67.42       71.56      2.28 o 
  -5   4   4      250.23      236.62      4.72 o 
  -4   4   4      330.39      357.82      6.20 o 
  -3   4   4      127.71      137.47      3.45 o 
  -2   4   4      536.33      618.58     13.25 o 
  -1   4   4       50.57       54.77      1.41 o 
   0   4   4     1108.19     1183.94     21.22 o 
   1   4   4       48.69       55.51      4.53 o 
   2   4   4      523.39      603.91     14.60 o 
   3   4   4      137.19      136.05      3.31 o 
   4   4   4      330.59      353.89      8.78 o 
   5   4   4      242.71      235.54      5.47 o 
   6   4   4       67.29       72.05      3.07 o 
   7   4   4       80.10       77.86      4.46 o 
   8   4   4       47.30       52.46      3.50 o 
   9   4   4       55.02       56.30      4.97 o 
  10   4   4       24.13       24.82      3.37 o 
 -10   5   4       20.98       26.21      3.06 o 
  -9   5   4       49.00       52.23      2.78 o 
  -8   5   4       26.48       29.07      2.02 o 
  -7   5   4      283.53      257.78      6.27 o 
  -6   5   4       85.38       80.43      2.88 o 
  -5   5   4      586.07      598.30     11.85 o 
  -4   5   4        3.69        2.94      0.75 o 
  -3   5   4      168.74      157.81      3.57 o 
  -2   5   4       62.89       44.28      1.43 o 
  -1   5   4      236.29      220.96      4.98 o 
   0   5   4      723.04      772.40     15.32 o 
   1   5   4      236.52      218.65      4.70 o 
   2   5   4       66.33       48.72      2.89 o 
   3   5   4      165.39      160.80      3.90 o 
   4   5   4        4.91        4.60      0.87 o 
   5   5   4      590.26      603.71     16.72 o 
   6   5   4       84.96       87.37      3.02 o 
   7   5   4      280.04      250.10      7.15 o 
   8   5   4       26.15       29.02      2.33 o 
   9   5   4       48.35       52.69      4.95 o 
  10   5   4       21.17       22.15      3.37 o 
 -10   6   4        3.15        3.91      2.07 o 
  -9   6   4       38.56       37.99      2.96 o 
  -8   6   4       13.89       13.40      1.63 o 
  -7   6   4       89.30       91.88      4.03 o 
  -6   6   4       83.99       78.90      2.87 o 
  -5   6   4      224.72      197.46      4.76 o 
  -4   6   4      208.65      193.30      5.18 o 
  -3   6   4       53.38       54.51      1.93 o 
  -2   6   4       36.05       37.51      1.36 o 
  -1   6   4       48.38       46.91      2.24 o 
   0   6   4        0.43        0.00      0.51 o 
   1   6   4       50.75       47.78      1.82 o 
   2   6   4       37.99       39.78      2.66 o 
   3   6   4       51.55       49.12      2.03 o 
   4   6   4      207.06      196.13      4.91 o 
   5   6   4      224.45      220.79      6.90 o 
   6   6   4       82.93       82.16      4.68 o 
   7   6   4       88.49       93.11      6.90 o 
   8   6   4       13.93       11.86      2.22 o 
   9   6   4       38.56       33.62      3.54 o 
  10   6   4        3.05        4.86      2.44 o 
  -9   7   4        4.74        4.30      1.61 o 
  -8   7   4       28.04       26.66      3.01 o 
  -7   7   4       45.76       47.88      3.34 o 
  -6   7   4       19.57       21.21      1.67 o 
  -5   7   4        8.16        8.15      1.19 o 
  -4   7   4      288.23      267.93      6.65 o 
  -3   7   4        2.55        2.45      0.95 o 
  -2   7   4      279.37      288.57      6.19 o 
  -1   7   4        5.03        6.06      0.96 o 
   0   7   4       69.73       75.72      4.74 o 
   1   7   4        5.00        5.76      0.88 o 
   2   7   4      275.56      267.58      7.94 o 
   3   7   4        2.27        4.10      0.94 o 
   4   7   4      287.80      263.68      7.25 o 
   5   7   4        8.71       11.86      1.74 o 
   6   7   4       19.86       22.30      2.57 o 
   7   7   4       45.72       48.31      3.52 o 
   8   7   4       28.67       25.92      3.06 o 
   9   7   4        4.76        5.42      2.20 o 
  -8   8   4        6.13        4.08      1.98 o 
  -7   8   4       15.94       16.22      2.36 o 
  -6   8   4       72.23       75.52      3.53 o 
  -5   8   4       32.77       25.05      4.60 o 
  -4   8   4        0.73        1.84      1.03 o 
  -3   8   4       42.24       53.45      2.52 o 
  -2   8   4       97.41      103.30      3.42 o 
  -1   8   4       10.68       11.46      1.25 o 
   0   8   4      252.14      241.69      7.40 o 
   1   8   4        9.85        8.77      1.44 o 
   2   8   4       99.60       98.10      4.84 o 
   3   8   4       41.60       48.21      2.79 o 
   4   8   4        0.76        1.02      1.17 o 
   5   8   4       31.50       26.86      2.65 o 
   6   8   4       72.41       72.91      4.70 o 
   7   8   4       16.01       16.64      2.55 o 
   8   8   4        6.35        7.21      2.22 o 
  -8   9   4       12.97       12.08      2.57 o 
  -7   9   4        9.90        7.37      1.71 o 
  -6   9   4       45.52       42.34      5.99 o 
  -5   9   4       43.36       45.45      6.06 o 
  -4   9   4       14.92       12.27      2.03 o 
  -3   9   4       18.23       22.56      3.21 o 
  -2   9   4        7.92       11.03      1.91 o 
  -1   9   4       94.74      104.74      4.50 o 
   0   9   4        1.60        1.51      1.17 o 
   1   9   4       93.23       98.32      4.30 o 
   2   9   4        7.68       11.46      1.72 o 
   3   9   4       18.20       22.45      2.27 o 
   4   9   4       14.54       13.60      1.99 o 
   5   9   4       44.03       42.13      3.61 o 
   6   9   4       45.70       35.61      3.12 o 
   7   9   4        9.84       10.05      2.38 o 
   8   9   4       13.14        9.51      2.40 o 
  -7  10   4        1.22       -0.27      2.66 o 
  -6  10   4       25.33       21.66      6.70 o 
  -5  10   4        1.05        3.06      1.67 o 
  -4  10   4        7.34        8.89      2.01 o 
  -3  10   4       20.15       21.00      2.55 o 
  -2  10   4       17.65       18.92      2.38 o 
  -1  10   4       25.77       23.19      2.51 o 
   0  10   4       10.07       13.14      2.65 o 
   1  10   4       25.14       24.37      3.53 o 
   2  10   4       17.51       17.81      2.15 o 
   3  10   4       20.34       23.48      2.41 o 
   4  10   4        7.54        9.95      2.10 o 
   5  10   4        1.18        1.47      1.47 o 
   6  10   4       25.68       25.43      4.16 o 
   7  10   4        1.24        1.27      3.27 o 
  -5  11   4       16.94        8.34      7.08 o 
  -4  11   4        6.70        6.20      2.04 o 
  -3  11   4        0.26       -0.39      1.53 o 
  -2  11   4       26.95       26.66      2.98 o 
  -1  11   4        1.23        1.06      1.62 o 
   0  11   4       18.82       29.63      2.98 o 
   1  11   4        1.26        1.54      1.42 o 
   2  11   4       27.47       24.24      2.88 o 
   3  11   4        0.30        0.47      1.53 o 
   4  11   4        6.99        9.09      2.09 o 
   5  11   4       17.21       17.59      2.57 o 
  -3  12   4       15.56       18.92      2.79 o 
  -2  12   4        1.24        2.43      1.98 o 
  -1  12   4        7.77        7.00      2.15 o 
   0  12   4       28.70       45.15      5.10 o 
   1  12   4        7.76       10.38      2.43 o 
   2  12   4        1.15        0.81      1.79 o 
   3  12   4       15.57       17.00      2.79 o 
   1   0   5      142.70      148.59      4.37 o 
   2   0   5      228.56      238.80      4.04 o 
   3   0   5     4204.67     4825.81     72.30 o 
   4   0   5      565.80      764.47     11.64 o 
   5   0   5      463.77      419.94      7.85 o 
   6   0   5        0.28        0.33      0.50 o 
   7   0   5       93.22       94.35      2.51 o 
   8   0   5      110.53      112.46      3.86 o 
   9   0   5      113.69      103.08      4.49 o 
  10   0   5        0.64        0.85      1.57 o 
  11   0   5       24.92       25.58      3.54 o 
 -11   1   5        8.89        9.75      2.18 o 
 -10   1   5       59.99       51.94      8.15 o 
  -9   1   5       30.92       31.10      1.95 o 
  -8   1   5       41.81       43.04      2.42 o 
  -7   1   5      133.67      139.10      3.42 o 
  -6   1   5      200.31      221.47      4.27 o 
  -5   1   5      304.24      324.95      5.40 o 
  -4   1   5      365.80      376.51      6.36 o 
  -3   1   5      390.30      405.58      7.66 o 
  -2   1   5      934.33      925.08     16.90 o 
  -1   1   5      589.13      539.00      9.64 o 
   0   1   5      354.98      316.44      5.55 o 
   1   1   5      590.19      526.66      9.68 o 
   2   1   5      921.28      957.17     18.01 o 
   3   1   5      387.86      404.16      7.80 o 
   4   1   5      359.89      378.76     12.95 o 
   5   1   5      307.06      329.47     14.81 o 
   6   1   5      202.40      217.85     13.47 o 
   7   1   5      132.07      136.23      3.42 o 
   8   1   5       40.08       44.56      2.07 o 
   9   1   5       30.61       31.98      1.99 o 
  10   1   5       60.82       53.38      3.33 o 
  11   1   5        8.73        8.46      3.01 o 
 -11   2   5       16.35       15.75      2.45 o 
 -10   2   5       14.12       10.46      1.77 o 
  -9   2   5      116.88      123.71      5.08 o 
  -8   2   5       51.21       46.99      2.14 o 
  -7   2   5       95.16       97.79      2.48 o 
  -6   2   5      191.52      196.53      5.68 o 
  -5   2   5      170.22      156.26      3.68 o 
  -4   2   5      400.65      390.82      6.40 o 
  -3   2   5     1676.95     1866.36     29.83 o 
  -2   2   5      283.83      295.01      5.53 o 
  -1   2   5      363.68      317.23      5.73 o 
   0   2   5     4906.61     4981.92     77.30 o 
   1   2   5      373.89      329.67      5.77 o 
   2   2   5      293.27      315.15      5.34 o 
   3   2   5     1644.64     1893.63     41.25 o 
   4   2   5      398.23      404.88      8.65 o 
   5   2   5      167.45      162.10      4.33 o 
   6   2   5      197.64      191.11      6.96 o 
   7   2   5       94.82      101.49      5.79 o 
   8   2   5       49.45       47.18      2.20 o 
   9   2   5      116.02      117.64      4.54 o 
  10   2   5       14.09       14.45      1.73 o 
  11   2   5       16.74       19.16      3.61 o 
 -11   3   5        6.24        5.65      2.36 o 
 -10   3   5       19.92       18.42      2.51 o 
  -9   3   5        9.42       11.35      1.74 o 
  -8   3   5      113.98      107.20      3.56 o 
  -7   3   5      116.14       97.82      4.01 o 
  -6   3   5      182.50      185.49      5.14 o 
  -5   3   5      359.18      364.74      6.64 o 
  -4   3   5      397.92      403.82      6.71 o 
  -3   3   5      298.27      341.56      6.41 o 
  -2   3   5      536.47      548.13      9.28 o 
  -1   3   5     1758.56     1740.39     27.68 o 
   0   3   5      880.68      859.26     14.51 o 
   1   3   5     1794.56     1763.57     30.99 o 
   2   3   5      542.93      568.95      9.86 o 
   3   3   5      297.20      334.99      6.05 o 
   4   3   5      391.50      384.40      7.95 o 
   5   3   5      353.83      349.05      7.49 o 
   6   3   5      181.65      193.36      6.64 o 
   7   3   5      117.56      108.97      7.22 o 
   8   3   5      113.95      111.05      6.51 o 
   9   3   5        9.40       11.70      2.41 o 
  10   3   5       20.30       23.00      2.26 o 
  11   3   5        6.05        2.58      3.48 o 
 -10   4   5        7.75        7.80      1.94 o 
  -9   4   5       23.38       23.26      2.53 o 
  -8   4   5      168.01      161.87      4.75 o 
  -7   4   5       40.98       32.36      2.84 o 
  -6   4   5      743.24      734.21     13.57 o 
  -5   4   5       26.21       27.76      1.30 o 
  -4   4   5       64.64       60.68      1.72 o 
  -3   4   5       71.02       74.30      2.09 o 
  -2   4   5      766.62      840.65     13.81 o 
  -1   4   5      341.05      358.59      6.29 o 
   0   4   5       29.42       42.07      1.46 o 
   1   4   5      342.75      367.15      7.19 o 
   2   4   5      754.34      853.64     16.70 o 
   3   4   5       70.47       73.40      1.87 o 
   4   4   5       63.90       66.02      2.28 o 
   5   4   5       26.80       29.43      1.70 o 
   6   4   5      742.77      739.49     18.37 o 
   7   4   5       41.03       36.50      2.86 o 
   8   4   5      166.54      154.00      8.14 o 
   9   4   5       23.19       24.02      2.44 o 
  10   4   5        7.59        8.86      2.59 o 
 -10   5   5       15.63       17.74      2.71 o 
  -9   5   5        6.00        5.02      1.83 o 
  -8   5   5       14.25       14.91      1.89 o 
  -7   5   5      367.14      316.63      9.85 o 
  -6   5   5       75.57       71.79      2.74 o 
  -5   5   5      541.11      529.51      9.97 o 
  -4   5   5      285.69      256.36      7.50 o 
  -3   5   5       42.06       42.62      1.68 o 
  -2   5   5      338.19      388.74      6.82 o 
  -1   5   5      232.97      241.53      4.85 o 
   0   5   5       66.97       84.62      4.73 o 
   1   5   5      229.55      231.10      6.80 o 
   2   5   5      340.22      382.06      7.79 o 
   3   5   5       42.73       43.68      1.78 o 
   4   5   5      288.14      257.82      7.95 o 
   5   5   5      541.12      512.91     10.57 o 
   6   5   5       76.33       79.37      3.17 o 
   7   5   5      367.25      321.52     12.57 o 
   8   5   5       14.31       17.42      2.03 o 
   9   5   5        6.16        5.66      1.72 o 
  10   5   5       15.27       15.80      3.18 o 
  -9   6   5       32.86       28.40      2.61 o 
  -8   6   5        1.36        2.21      1.86 o 
  -7   6   5        4.90        3.90      1.18 o 
  -6   6   5      169.79      151.09      4.82 o 
  -5   6   5      271.46      257.40      5.74 o 
  -4   6   5       34.61       29.63      1.59 o 
  -3   6   5      328.93      343.25      6.91 o 
  -2   6   5        3.55        3.61      0.75 o 
  -1   6   5      164.26      153.94      6.26 o 
   0   6   5        3.97        4.11      0.71 o 
   1   6   5      160.75      154.09      3.81 o 
   2   6   5        4.14        4.01      0.83 o 
   3   6   5      332.82      327.21      7.09 o 
   4   6   5       36.00       31.99      1.76 o 
   5   6   5      273.81      270.49     10.72 o 
   6   6   5      167.62      159.01      7.48 o 
   7   6   5        4.92        3.90      1.40 o 
   8   6   5        1.27        1.79      1.64 o 
   9   6   5       33.06       24.85      3.27 o 
  -9   7   5        5.38        7.22      1.81 o 
  -8   7   5       38.88       36.46      4.58 o 
  -7   7   5        8.63        9.67      1.58 o 
  -6   7   5       75.75       81.42      3.01 o 
  -5   7   5       50.98       53.16      2.58 o 
  -4   7   5      517.77      539.46     11.70 o 
  -3   7   5       54.92       49.18      3.13 o 
  -2   7   5       99.58      103.74      3.31 o 
  -1   7   5        6.66        7.53      1.05 o 
   0   7   5       10.56        9.43      1.04 o 
   1   7   5        7.47       11.73      1.12 o 
   2   7   5       94.82      103.59      3.11 o 
   3   7   5       55.20       52.20      2.14 o 
   4   7   5      523.67      530.00     10.86 o 
   5   7   5       51.65       50.57      3.26 o 
   6   7   5       74.64       65.72      3.89 o 
   7   7   5        8.99        8.99      2.19 o 
   8   7   5       39.12       35.14      4.07 o 
   9   7   5        5.34        8.22      2.42 o 
  -8   8   5        3.24        4.19      2.31 o 
  -7   8   5       11.36       11.16      3.38 o 
  -6   8   5       28.52       30.87      2.66 o 
  -5   8   5       37.72       41.42      2.51 o 
  -4   8   5       98.73      100.07      3.56 o 
  -3   8   5       86.22       87.75      3.86 o 
  -2   8   5      188.59      187.34      5.18 o 
  -1   8   5        4.17        5.33      1.03 o 
   0   8   5       37.36       48.53      2.26 o 
   1   8   5        4.71        4.21      1.23 o 
   2   8   5      189.19      191.35      5.82 o 
   3   8   5       90.59       86.14      3.57 o 
   4   8   5       99.06       94.89      3.90 o 
   5   8   5       36.39       40.04      3.12 o 
   6   8   5       28.51       28.25      2.89 o 
   7   8   5       11.18       10.03      2.16 o 
   8   8   5        3.14        3.66      2.04 o 
  -7   9   5        5.95        5.78      2.11 o 
  -6   9   5        1.94        1.76      1.59 o 
  -5   9   5       23.64       19.29      1.99 o 
  -4   9   5        4.04        1.94      1.10 o 
  -3   9   5       83.70       79.26      3.94 o 
  -2   9   5       27.84       25.81      2.53 o 
  -1   9   5        5.37       10.71      1.85 o 
   0   9   5        0.17       -0.48      1.07 o 
   1   9   5        5.53       10.73      1.61 o 
   2   9   5       28.00       26.02      2.33 o 
   3   9   5       83.71       81.81      3.61 o 
   4   9   5        4.51        2.16      1.84 o 
   5   9   5       23.69       23.82      3.01 o 
   6   9   5        2.04       -0.16      1.53 o 
   7   9   5        5.85        5.84      2.12 o 
  -6  10   5        8.92       10.60      3.40 o 
  -5  10   5        6.02        3.44      2.04 o 
  -4  10   5       13.78       13.28      2.20 o 
  -3  10   5        3.42        5.33      1.83 o 
  -2  10   5       19.68       24.53      2.87 o 
  -1  10   5       15.20       15.65      2.25 o 
   0  10   5        0.04        0.66      1.42 o 
   1  10   5       15.09       12.05      1.89 o 
   2  10   5       19.73       24.02      2.42 o 
   3  10   5        3.03        3.46      1.48 o 
   4  10   5       13.88       16.34      2.38 o 
   5  10   5        6.14        3.74      1.75 o 
   6  10   5        8.95       10.96      2.40 o 
  -5  11   5        3.30        3.80      3.88 o 
  -4  11   5        3.84        4.81      2.11 o 
  -3  11   5        2.18        1.64      1.73 o 
  -2  11   5        7.23        6.58      2.03 o 
  -1  11   5       17.67       19.06      2.73 o 
   0  11   5        1.27        3.51      1.82 o 
   1  11   5       18.29       24.08      2.81 o 
   2  11   5        7.30        7.20      1.92 o 
   3  11   5        2.12        1.59      1.59 o 
   4  11   5        3.95        6.67      2.02 o 
   5  11   5        3.19        1.87      1.65 o 
  -3  12   5        0.45        1.29      1.89 o 
  -2  12   5        1.80        4.47      1.95 o 
  -1  12   5        0.72        0.88      1.81 o 
   0  12   5       44.02       36.48      5.73 o 
   1  12   5        0.73       -0.34      1.65 o 
   2  12   5        1.69        0.20      1.62 o 
   3  12   5        0.43        1.36      1.69 o 
   0   0   6      618.19      581.04     13.24 o 
   1   0   6     2534.61     2547.59     45.00 o 
   2   0   6      355.04      334.11      5.88 o 
   3   0   6      295.52      324.76      4.99 o 
   4   0   6     1568.86     1621.92     24.82 o 
   5   0   6      833.48      902.48     14.24 o 
   6   0   6      197.66      200.59      4.11 o 
   7   0   6       41.52       37.70      1.86 o 
   8   0   6       69.11       62.02      2.49 o 
   9   0   6       13.71       16.28      2.21 o 
  10   0   6        2.64        1.74      1.67 o 
  11   0   6        6.76        7.86      2.90 o 
 -11   1   6        1.10       -0.09      2.97 o 
 -10   1   6        5.63        5.39      2.05 o 
  -9   1   6       20.08       19.10      1.82 o 
  -8   1   6       54.45       43.38      2.07 o 
  -7   1   6      104.35      109.71      4.36 o 
  -6   1   6       87.32       86.20      3.48 o 
  -5   1   6       99.70       87.59      3.74 o 
  -4   1   6       39.47       34.76      1.24 o 
  -3   1   6      704.87      752.91     12.94 o 
  -2   1   6      197.74      192.77      3.46 o 
  -1   1   6      149.04      131.76      2.78 o 
   0   1   6      642.60      659.78     10.72 o 
   1   1   6      145.82      136.91      3.85 o 
   2   1   6      203.47      197.29      3.73 o 
   3   1   6      698.95      750.06     13.89 o 
   4   1   6       38.68       35.67      2.31 o 
   5   1   6       97.27       81.57      6.62 o 
   6   1   6       87.16       81.79      3.55 o 
   7   1   6      106.08      102.32      4.58 o 
   8   1   6       55.46       48.59      2.26 o 
   9   1   6       20.08       20.67      2.19 o 
  10   1   6        5.60        8.47      2.67 o 
  11   1   6        1.22        1.89      2.46 o 
 -11   2   6       13.27       14.92      2.03 o 
 -10   2   6        0.90       -0.47      1.14 o 
  -9   2   6       14.01       13.33      1.81 o 
  -8   2   6      117.63      123.38      3.87 o 
  -7   2   6        1.59        1.18      0.68 o 
  -6   2   6      329.19      308.32      5.69 o 
  -5   2   6       93.70       82.15      2.05 o 
  -4   2   6      102.71      105.30      2.49 o 
  -3   2   6      232.03      260.42      4.84 o 
  -2   2   6      498.27      511.07      8.93 o 
  -1   2   6      657.29      558.56     11.16 o 
   0   2   6      169.84      142.49      3.12 o 
   1   2   6      649.53      572.14     13.02 o 
   2   2   6      486.59      512.23     10.19 o 
   3   2   6      238.37      279.64      5.53 o 
   4   2   6      106.77      109.20      2.82 o 
   5   2   6       97.43       91.77      3.18 o 
   6   2   6      332.65      306.30     10.20 o 
   7   2   6        2.00        0.42      1.24 o 
   8   2   6      116.14      128.70      5.19 o 
   9   2   6       14.05       15.37      1.80 o 
  10   2   6        1.01        2.05      2.18 o 
  11   2   6       13.25       19.75      3.79 o 
 -10   3   6       20.39       22.77      2.45 o 
  -9   3   6       15.34       14.50      2.03 o 
  -8   3   6       60.30       58.76      2.52 o 
  -7   3   6       57.93       54.33      2.01 o 
  -6   3   6       36.41       37.16      1.82 o 
  -5   3   6       14.56       16.91      1.06 o 
  -4   3   6      228.82      217.04      4.61 o 
  -3   3   6       47.29       51.39      2.01 o 
  -2   3   6     1099.78     1151.58     19.73 o 
  -1   3   6      779.55      808.94     13.79 o 
   0   3   6     2492.79     2509.03     41.68 o 
   1   3   6      771.15      801.32     15.64 o 
   2   3   6     1122.09     1186.37     19.84 o 
   3   3   6       51.09       57.94      1.62 o 
   4   3   6      233.44      219.19      4.38 o 
   5   3   6       13.75       16.11      1.30 o 
   6   3   6       38.03       38.34      2.19 o 
   7   3   6       59.43       55.53      6.32 o 
   8   3   6       61.25       56.12      4.60 o 
   9   3   6       16.11       17.14      2.72 o 
  10   3   6       19.36       20.61      4.91 o 
 -10   4   6       20.18       21.29      2.58 o 
  -9   4   6       28.80       27.82      3.97 o 
  -8   4   6        1.40        0.74      1.26 o 
  -7   4   6       27.13       26.13      1.82 o 
  -6   4   6       10.41       13.71      1.86 o 
  -5   4   6      152.05      159.00      3.91 o 
  -4   4   6       78.28       69.77      2.15 o 
  -3   4   6       29.12       26.00      1.19 o 
  -2   4   6      465.57      429.14      7.97 o 
  -1   4   6       76.27       58.86      1.56 o 
   0   4   6      518.84      623.00     11.63 o 
   1   4   6       78.76       65.76      3.26 o 
   2   4   6      471.21      428.21      8.45 o 
   3   4   6       25.05       21.73      1.04 o 
   4   4   6       75.05       70.51      2.01 o 
   5   4   6      157.37      176.29      4.39 o 
   6   4   6       10.17       15.44      1.55 o 
   7   4   6       28.07       29.24      2.05 o 
   8   4   6        1.34        2.68      1.34 o 
   9   4   6       27.82       27.01      3.22 o 
  10   4   6       20.08       21.67      4.11 o 
 -10   5   6        8.82       13.14      3.03 o 
  -9   5   6       11.73        7.48      1.88 o 
  -8   5   6       46.08       45.92      4.59 o 
  -7   5   6        5.75        4.27      1.28 o 
  -6   5   6        6.54        4.57      1.07 o 
  -5   5   6        1.63        2.28      0.81 o 
  -4   5   6      181.91      164.34      3.94 o 
  -3   5   6      109.18      113.95      2.84 o 
  -2   5   6      171.01      161.24      3.97 o 
  -1   5   6        8.71        8.45      0.67 o 
   0   5   6      111.23       96.93      2.71 o 
   1   5   6        8.33        8.50      0.88 o 
   2   5   6      166.60      156.90      4.15 o 
   3   5   6      107.74      110.14      3.10 o 
   4   5   6      184.63      174.03      6.12 o 
   5   5   6        1.60        2.05      0.93 o 
   6   5   6        6.37        6.96      1.29 o 
   7   5   6        5.46        6.10      1.42 o 
   8   5   6       46.43       54.38      4.79 o 
   9   5   6       12.51       10.29      2.05 o 
  10   5   6        9.02       11.00      3.83 o 
  -9   6   6       17.02       19.79      2.53 o 
  -8   6   6        8.00        8.84      2.56 o 
  -7   6   6        5.16        3.59      1.27 o 
  -6   6   6       17.19       16.23      2.20 o 
  -5   6   6       86.73       90.77      2.89 o 
  -4   6   6      124.64      134.91      4.98 o 
  -3   6   6       12.11       13.73      1.13 o 
  -2   6   6      198.59      201.78      4.95 o 
  -1   6   6       54.26       50.37      3.15 o 
   0   6   6        1.38        1.77      0.67 o 
   1   6   6       56.32       48.20      1.85 o 
   2   6   6      200.33      187.00      4.87 o 
   3   6   6       12.64       14.00      1.25 o 
   4   6   6      122.07      132.66      6.69 o 
   5   6   6       85.92       96.95      3.23 o 
   6   6   6       16.01       15.78      1.59 o 
   7   6   6        5.14        4.88      1.44 o 
   8   6   6        8.74        9.81      1.79 o 
   9   6   6       17.13       17.39      2.92 o 
  -9   7   6        0.56        0.35      1.50 o 
  -8   7   6       21.31       18.07      2.84 o 
  -7   7   6       30.09       35.28      2.57 o 
  -6   7   6        9.81        7.94      3.29 o 
  -5   7   6       67.20       62.58      2.87 o 
  -4   7   6       27.95       27.56      1.98 o 
  -3   7   6       55.96       56.32      2.72 o 
  -2   7   6      208.88      187.19      4.94 o 
  -1   7   6       24.78       25.01      1.53 o 
   0   7   6       74.77       81.40      2.59 o 
   1   7   6       22.57       21.41      1.45 o 
   2   7   6      206.04      187.33      4.60 o 
   3   7   6       56.51       54.24      3.17 o 
   4   7   6       28.12       26.03      1.77 o 
   5   7   6       68.72       67.39      2.70 o 
   6   7   6        9.36        7.99      1.92 o 
   7   7   6       29.88       29.30      3.00 o 
   8   7   6       20.94       17.95      4.30 o 
   9   7   6        0.46       -1.62      1.78 o 
  -8   8   6       16.08       15.07      3.59 o 
  -7   8   6        6.50        6.67      2.06 o 
  -6   8   6       19.38       17.55      2.58 o 
  -5   8   6       14.62       23.02      1.95 o 
  -4   8   6       10.91       11.74      1.54 o 
  -3   8   6      105.52      100.52      3.50 o 
  -2   8   6        8.81       13.55      1.58 o 
  -1   8   6       43.15       41.02      2.21 o 
   0   8   6       41.58       49.81      3.67 o 
   1   8   6       42.05       45.53      2.15 o 
   2   8   6        8.05        9.84      1.60 o 
   3   8   6      105.06       98.13      5.52 o 
   4   8   6       10.77       11.70      1.67 o 
   5   8   6       14.38       18.88      2.16 o 
   6   8   6       19.11       17.10      2.48 o 
   7   8   6        6.57        4.12      1.85 o 
   8   8   6       15.93       13.84      2.60 o 
  -7   9   6       14.04       12.34      2.91 o 
  -6   9   6       34.30       36.07      6.43 o 
  -5   9   6       31.01       29.52      2.75 o 
  -4   9   6        2.76        4.50      1.21 o 
  -3   9   6       49.78       47.16      2.70 o 
  -2   9   6       20.75       25.85      2.64 o 
  -1   9   6      160.10      163.78     12.18 o 
   0   9   6       13.39       12.98      1.84 o 
   1   9   6      160.39      161.37      5.95 o 
   2   9   6       20.06       23.57      2.21 o 
   3   9   6       49.84       46.04      2.86 o 
   4   9   6        2.85        2.42      1.33 o 
   5   9   6       32.01       29.66      2.98 o 
   6   9   6       34.20       39.67      3.39 o 
   7   9   6       14.00       14.51      3.10 o 
  -6  10   6       13.35       14.22      3.76 o 
  -5  10   6       26.02       22.88      3.58 o 
  -4  10   6       60.45       65.32      5.63 o 
  -3  10   6       44.02       47.66      3.88 o 
  -2  10   6        6.72        4.58      1.80 o 
  -1  10   6       20.46       23.08      2.62 o 
   0  10   6       44.06       51.43      4.68 o 
   1  10   6       20.12       22.36      2.32 o 
   2  10   6        6.90        4.70      1.49 o 
   3  10   6       44.37       44.98      4.03 o 
   4  10   6       60.63       58.86      5.50 o 
   5  10   6       26.23       26.02      4.10 o 
   6  10   6       13.18       13.87      2.51 o 
  -5  11   6       11.87        9.97      5.49 o 
  -4  11   6       11.89       10.11      3.11 o 
  -3  11   6       20.96       15.98      3.16 o 
  -2  11   6       31.97       42.36      4.20 o 
  -1  11   6        6.05        9.33      2.11 o 
   0  11   6       34.71       44.17      4.53 o 
   1  11   6        6.22        9.27      2.16 o 
   2  11   6       32.32       43.69      3.67 o 
   3  11   6       20.71       17.06      3.13 o 
   4  11   6       12.13        8.29      2.18 o 
   5  11   6       11.79       10.61      2.35 o 
  -2  12   6        2.14        0.22      1.82 o 
  -1  12   6       11.27       11.47      2.88 o 
   0  12   6        0.18       -0.65      1.78 o 
   1  12   6       11.34       15.30      3.39 o 
   2  12   6        2.08        1.77      1.75 o 
   3  12   6       24.27       27.23      6.78 o 
   1   0   7     1481.81     1465.18     26.04 o 
   2   0   7     2791.78     2858.94     44.49 o 
   3   0   7      241.89      245.01      4.43 o 
   4   0   7      656.74      675.22      9.99 o 
   5   0   7       42.73       52.65      1.55 o 
   6   0   7       88.75       89.44      2.78 o 
   7   0   7        3.27        1.04      0.83 o 
   8   0   7       28.29       32.98      2.85 o 
   9   0   7        1.84        1.12      1.24 o 
  10   0   7       60.23       59.40      3.86 o 
  11   0   7        9.86        5.01      2.47 o 
 -11   1   7       16.66       10.18      2.10 o 
 -10   1   7        6.97        5.80      1.90 o 
  -9   1   7       24.16       23.18      2.61 o 
  -8   1   7       15.73       20.13      1.85 o 
  -7   1   7        8.59        9.46      1.25 o 
  -6   1   7       98.73       84.57      2.40 o 
  -5   1   7      148.22      145.17      2.90 o 
  -4   1   7      219.11      233.84      4.13 o 
  -3   1   7      238.30      199.89      4.45 o 
  -2   1   7     1097.66     1091.58     19.65 o 
  -1   1   7      404.97      356.96      9.43 o 
   0   1   7      804.67      829.57     14.01 o 
   1   1   7      410.69      379.88      7.00 o 
   2   1   7     1084.77     1109.69     19.75 o 
   3   1   7      247.21      213.61      4.61 o 
   4   1   7      224.81      245.42      5.11 o 
   5   1   7      146.40      139.98      3.95 o 
   6   1   7       97.12       87.70      2.40 o 
   7   1   7        9.21        9.63      1.23 o 
   8   1   7       15.16       16.85      2.34 o 
   9   1   7       23.45       29.60      3.03 o 
  10   1   7        6.91        5.94      2.28 o 
  11   1   7       16.23       12.16      4.90 o 
 -10   2   7       32.34       39.54      3.73 o 
  -9   2   7       23.98       26.37      2.27 o 
  -8   2   7       44.05       43.78      2.47 o 
  -7   2   7      112.46      110.56      3.89 o 
  -6   2   7        3.67        3.36      0.79 o 
  -5   2   7       66.91       61.31      1.88 o 
  -4   2   7      254.04      257.66      4.88 o 
  -3   2   7      736.61      780.80     12.90 o 
  -2   2   7      304.17      289.26      5.35 o 
  -1   2   7      416.25      404.69      7.12 o 
   0   2   7      741.00      667.79     11.45 o 
   1   2   7      405.16      395.46      7.17 o 
   2   2   7      300.08      291.60      5.14 o 
   3   2   7      737.16      793.41     14.52 o 
   4   2   7      254.32      255.93      5.28 o 
   5   2   7       65.14       64.65      3.26 o 
   6   2   7        4.26        4.82      1.11 o 
   7   2   7      111.42      103.91      4.52 o 
   8   2   7       42.24       46.11      3.44 o 
   9   2   7       23.61       20.68      2.71 o 
  10   2   7       31.17       37.99      4.30 o 
 -10   3   7       20.45       18.35      2.39 o 
  -9   3   7        5.28        4.16      1.59 o 
  -8   3   7       39.79       45.62      2.25 o 
  -7   3   7       67.74       67.03      2.96 o 
  -6   3   7       86.99       89.25      3.44 o 
  -5   3   7      104.28       97.48      2.73 o 
  -4   3   7      964.14      963.03     16.68 o 
  -3   3   7      153.65      161.65      3.55 o 
  -2   3   7      850.40      815.28     14.38 o 
  -1   3   7     1947.93     1894.96     30.86 o 
   0   3   7      139.76      107.07      2.97 o 
   1   3   7     1946.38     1805.62     48.27 o 
   2   3   7      845.73      851.58     14.45 o 
   3   3   7      159.77      171.17      3.62 o 
   4   3   7      960.53      945.63     16.70 o 
   5   3   7      106.31       97.65      5.16 o 
   6   3   7       82.87       89.04      4.11 o 
   7   3   7       66.94       69.80      3.15 o 
   8   3   7       40.67       44.57      3.35 o 
   9   3   7        4.81        5.21      2.13 o 
  10   3   7       20.63       21.85      3.13 o 
 -10   4   7       19.14       21.67      2.46 o 
  -9   4   7        4.16        4.66      1.62 o 
  -8   4   7       40.87       45.46      3.06 o 
  -7   4   7       99.96      107.93      5.58 o 
  -6   4   7       45.11       40.02      4.01 o 
  -5   4   7       82.91       79.06      2.48 o 
  -4   4   7       36.68       36.66      1.55 o 
  -3   4   7      356.65      335.63      6.41 o 
  -2   4   7      391.05      382.93      6.81 o 
  -1   4   7      778.42      769.11     12.54 o 
   0   4   7      825.39      862.22     14.14 o 
   1   4   7      768.85      756.17     14.16 o 
   2   4   7      396.14      401.10      6.87 o 
   3   4   7      358.92      322.88      7.32 o 
   4   4   7       36.56       36.08      1.75 o 
   5   4   7       84.09       78.58      2.74 o 
   6   4   7       46.79       45.40      2.25 o 
   7   4   7       96.25      113.38      4.75 o 
   8   4   7       40.14       43.24      2.81 o 
   9   4   7        3.91        4.11      2.02 o 
  10   4   7       19.05       27.42      5.84 o 
 -10   5   7       10.70       12.04      2.05 o 
  -9   5   7       26.40       28.20      3.39 o 
  -8   5   7        1.84        0.73      1.34 o 
  -7   5   7       28.97       29.14      2.28 o 
  -6   5   7       34.70       31.78      2.13 o 
  -5   5   7      206.18      210.06      4.92 o 
  -4   5   7      115.66      108.40      2.94 o 
  -3   5   7       45.68       44.42      2.27 o 
  -2   5   7      425.13      460.58      8.55 o 
  -1   5   7       23.39       19.98      0.98 o 
   0   5   7      958.59     1016.74     19.91 o 
   1   5   7       24.71       23.49      1.35 o 
   2   5   7      431.94      461.82      9.20 o 
   3   5   7       44.41       41.90      1.87 o 
   4   5   7      114.32      105.79      3.18 o 
   5   5   7      205.36      219.65      6.80 o 
   6   5   7       35.22       34.47      2.07 o 
   7   5   7       28.37       30.20      2.59 o 
   8   5   7        1.92        0.71      1.26 o 
   9   5   7       26.73       27.78      2.73 o 
  10   5   7       10.39       15.03      2.94 o 
  -9   6   7       10.01       11.74      2.68 o 
  -8   6   7       10.63        8.49      1.69 o 
  -7   6   7       12.84       15.09      1.85 o 
  -6   6   7       10.88       13.54      1.60 o 
  -5   6   7       93.76       92.78      3.33 o 
  -4   6   7       62.76       60.20      2.18 o 
  -3   6   7       79.93       71.33      2.70 o 
  -2   6   7       42.05       40.76      2.22 o 
  -1   6   7      228.18      218.88      4.90 o 
   0   6   7       51.80       54.72      2.50 o 
   1   6   7      233.92      217.66      5.76 o 
   2   6   7       40.71       40.83      2.02 o 
   3   6   7       82.39       75.52      2.75 o 
   4   6   7       62.12       59.26      2.43 o 
   5   6   7       91.65       92.69      3.19 o 
   6   6   7       11.40       12.57      1.46 o 
   7   6   7       11.89       11.33      1.72 o 
   8   6   7       10.95       11.09      1.90 o 
   9   6   7        9.70        8.43      2.40 o 
  -9   7   7        8.17       10.42      4.05 o 
  -8   7   7       15.28       12.23      2.49 o 
  -7   7   7        2.22        3.57      1.70 o 
  -6   7   7        7.15        6.76      1.83 o 
  -5   7   7       16.09       15.75      2.08 o 
  -4   7   7      230.25      223.84      5.86 o 
  -3   7   7      195.10      196.70      7.51 o 
  -2   7   7      421.76      433.13      9.68 o 
  -1   7   7      111.56      112.42      3.22 o 
   0   7   7        2.15        1.40      0.81 o 
   1   7   7      109.87      105.06      3.81 o 
   2   7   7      424.06      431.31     10.03 o 
   3   7   7      192.85      184.55      6.92 o 
   4   7   7      232.13      214.87      5.39 o 
   5   7   7       16.69       15.99      1.58 o 
   6   7   7        7.63        7.55      1.62 o 
   7   7   7        2.27        1.17      1.63 o 
   8   7   7       14.98       10.79      2.61 o 
   9   7   7        7.65        8.09      2.45 o 
  -8   8   7        4.53        3.43      2.11 o 
  -7   8   7        4.27        0.89      1.88 o 
  -6   8   7        0.70        0.91      1.55 o 
  -5   8   7       21.95       21.72      2.41 o 
  -4   8   7       16.94       18.82      1.78 o 
  -3   8   7       12.48       15.18      1.67 o 
  -2   8   7      108.06      114.29      3.78 o 
  -1   8   7       42.17       47.87      2.40 o 
   0   8   7      484.58      475.53     10.66 o 
   1   8   7       41.74       46.92      2.91 o 
   2   8   7      106.13      108.17      3.69 o 
   3   8   7       12.37       14.28      1.86 o 
   4   8   7       16.37       14.61      1.85 o 
   5   8   7       22.07       25.81      2.84 o 
   6   8   7        0.63       -1.37      1.37 o 
   7   8   7        4.16        0.93      1.63 o 
   8   8   7        4.19        6.46      2.11 o 
  -7   9   7        0.93        1.06      1.95 o 
  -6   9   7        8.20        8.08      2.55 o 
  -5   9   7       17.56       13.60      2.24 o 
  -4   9   7        7.81        8.08      1.86 o 
  -3   9   7        8.85       10.12      1.53 o 
  -2   9   7        1.55        2.41      1.22 o 
  -1   9   7      139.96      145.62      7.00 o 
   0   9   7        1.80        0.81      1.37 o 
   1   9   7      139.23      135.63      6.17 o 
   2   9   7        1.65        1.21      1.20 o 
   3   9   7        8.76        9.10      1.71 o 
   4   9   7        8.07        9.28      1.76 o 
   5   9   7       17.57       14.25      2.37 o 
   6   9   7        8.12        8.38      2.21 o 
   7   9   7        0.87        0.77      1.58 o 
  -6  10   7        1.30        2.80      2.77 o 
  -5  10   7        9.97       12.01      3.03 o 
  -4  10   7       12.26        8.05      3.05 o 
  -3  10   7        7.06        6.55      2.04 o 
  -2  10   7       10.62       12.49      2.18 o 
  -1  10   7       56.06       68.16      5.80 o 
   0  10   7        1.67        2.86      1.60 o 
   1  10   7       56.56       66.10      3.94 o 
   2  10   7       10.85        8.73      1.78 o 
   3  10   7        7.23        4.96      1.64 o 
   4  10   7       12.37       11.30      1.97 o 
   5  10   7        9.82       12.00      2.81 o 
   6  10   7        1.37        3.44      1.66 o 
  -4  11   7        0.18        0.24      2.37 o 
  -3  11   7        1.27        2.45      3.78 o 
  -2  11   7        4.36        7.94      2.11 o 
  -1  11   7        4.11        4.79      2.08 o 
   0  11   7        6.70        8.18      2.11 o 
   1  11   7        4.13        3.67      1.82 o 
   2  11   7        4.56        4.19      1.70 o 
   3  11   7        1.28       -0.02      1.55 o 
   4  11   7        0.17       -0.40      1.71 o 
   5  11   7        7.78        7.46      3.86 o 
  -2  12   7        5.58        6.59      3.58 o 
  -1  12   7        5.80        9.57      2.47 o 
   0  12   7        1.10        2.40      2.08 o 
   1  12   7        5.54        6.21      2.33 o 
   2  12   7        5.53        4.83      2.23 o 
   0   0   8      960.70      980.56     24.81 o 
   1   0   8        0.23        1.18      0.41 o 
   2   0   8      337.66      306.87      9.55 o 
   3   0   8      435.57      394.74      6.32 o 
   4   0   8       81.99       77.67      2.11 o 
   5   0   8      369.02      363.33      6.43 o 
   6   0   8       11.41       12.44      1.40 o 
   7   0   8      112.93      118.98      6.06 o 
   8   0   8        0.84        0.10      1.11 o 
   9   0   8       11.16       13.83      1.98 o 
  10   0   8        2.79        3.72      1.61 o 
 -10   1   8        1.90        0.85      1.60 o 
  -9   1   8        7.73        7.91      1.79 o 
  -8   1   8       35.34       37.53      2.30 o 
  -7   1   8        2.24        2.06      0.99 o 
  -6   1   8      259.94      257.92      6.17 o 
  -5   1   8       38.24       35.80      1.39 o 
  -4   1   8       12.20       13.85      0.74 o 
  -3   1   8       75.80       67.76      1.42 o 
  -2   1   8      415.60      429.72      8.69 o 
  -1   1   8     2713.32     2697.49     41.09 o 
   0   1   8      870.91      835.74     14.15 o 
   1   1   8     2696.42     2642.26     47.09 o 
   2   1   8      429.52      446.17      8.40 o 
   3   1   8       75.00       64.43      2.95 o 
   4   1   8       13.70       12.77      1.15 o 
   5   1   8       36.65       32.84      2.77 o 
   6   1   8      263.42      254.00      5.56 o 
   7   1   8        2.46        3.10      1.13 o 
   8   1   8       35.83       36.85      2.53 o 
   9   1   8        7.87        7.96      1.71 o 
  10   1   8        2.03        1.37      1.33 o 
 -10   2   8        8.67        8.19      1.97 o 
  -9   2   8       11.45       11.06      1.92 o 
  -8   2   8       16.73       18.87      1.86 o 
  -7   2   8       19.71       25.38      1.89 o 
  -6   2   8       35.32       34.11      1.65 o 
  -5   2   8      258.13      243.01      5.48 o 
  -4   2   8      163.55      153.62      3.22 o 
  -3   2   8       24.95       27.52      1.05 o 
  -2   2   8       84.72       82.00      1.92 o 
  -1   2   8     1662.83     1705.23     27.85 o 
   0   2   8      726.80      742.69     13.69 o 
   1   2   8     1650.11     1713.27     28.64 o 
   2   2   8       77.75       79.93      2.64 o 
   3   2   8       24.33       25.30      1.39 o 
   4   2   8      158.59      150.79      3.52 o 
   5   2   8      260.95      245.93     11.91 o 
   6   2   8       34.54       35.35      2.15 o 
   7   2   8       21.09       22.54      1.93 o 
   8   2   8       16.75       16.97      1.89 o 
   9   2   8       11.60       12.26      1.76 o 
  10   2   8        9.06       11.76      2.83 o 
 -10   3   8       14.60       16.61      2.30 o 
  -9   3   8       37.73       43.05      3.03 o 
  -8   3   8       27.15       26.63      2.11 o 
  -7   3   8      110.77      107.24      4.12 o 
  -6   3   8       27.39       24.69      1.79 o 
  -5   3   8      190.23      166.79      4.50 o 
  -4   3   8      141.50      133.08      4.44 o 
  -3   3   8      830.68      820.30     14.13 o 
  -2   3   8       86.91       94.90      2.78 o 
  -1   3   8     1031.81     1053.39     17.06 o 
   0   3   8      145.71      183.12      3.69 o 
   1   3   8     1034.12     1062.09     19.37 o 
   2   3   8       86.25       90.31      2.75 o 
   3   3   8      828.68      802.22     16.20 o 
   4   3   8      141.10      127.67      3.14 o 
   5   3   8      188.13      170.18      5.98 o 
   6   3   8       29.24       26.70      3.25 o 
   7   3   8      110.91      107.28      3.77 o 
   8   3   8       27.69       24.35      2.66 o 
   9   3   8       39.15       36.94      4.76 o 
  10   3   8       15.03       13.48      3.12 o 
 -10   4   8       16.75       16.59      2.30 o 
  -9   4   8       19.22       21.02      2.30 o 
  -8   4   8       18.41       20.39      2.69 o 
  -7   4   8        7.57        6.22      1.41 o 
  -6   4   8       17.97       16.65      1.73 o 
  -5   4   8       24.01       21.98      1.63 o 
  -4   4   8      146.15      150.91      4.09 o 
  -3   4   8      755.87      770.44     13.44 o 
  -2   4   8      906.41      927.31     15.12 o 
  -1   4   8      110.10      104.06      2.54 o 
   0   4   8        1.53        0.88      0.38 o 
   1   4   8      110.08      110.99      4.14 o 
   2   4   8      898.80      922.97     18.33 o 
   3   4   8      752.28      745.17     15.38 o 
   4   4   8      150.14      139.48      4.80 o 
   5   4   8       23.49       24.20      2.66 o 
   6   4   8       17.43       17.27      2.15 o 
   7   4   8        7.54        7.25      1.54 o 
   8   4   8       19.28       19.78      1.99 o 
   9   4   8       19.66       19.33      2.91 o 
  10   4   8       17.47       17.76      3.97 o 
  -9   5   8       40.79       38.17      3.72 o 
  -8   5   8        8.78        9.68      2.25 o 
  -7   5   8        2.56        0.71      1.11 o 
  -6   5   8       56.19       54.57      3.11 o 
  -5   5   8      157.97      145.34      6.16 o 
  -4   5   8       77.48       74.44      2.83 o 
  -3   5   8     1307.01     1213.38     25.94 o 
  -2   5   8      196.95      211.50      4.36 o 
  -1   5   8      155.60      144.77      3.70 o 
   0   5   8        8.82        8.58      0.90 o 
   1   5   8      156.76      160.00      4.90 o 
   2   5   8      196.22      202.55      4.77 o 
   3   5   8     1301.89     1184.12     29.96 o 
   4   5   8       79.04       71.96      2.60 o 
   5   5   8      159.16      156.96      4.33 o 
   6   5   8       55.40       55.80      2.50 o 
   7   5   8        2.84        2.85      1.17 o 
   8   5   8        8.39       10.17      2.59 o 
   9   5   8       42.36       41.53      4.82 o 
  -9   6   8       24.51       20.15      2.99 o 
  -8   6   8       22.25       21.64      4.23 o 
  -7   6   8       25.15       21.78      2.09 o 
  -6   6   8        3.60        4.29      1.26 o 
  -5   6   8       93.38      102.23      3.53 o 
  -4   6   8      131.26      142.40      5.06 o 
  -3   6   8      170.41      152.84      4.25 o 
  -2   6   8      318.47      280.78      7.95 o 
  -1   6   8       73.37       66.69      2.26 o 
   0   6   8      358.01      344.36      7.20 o 
   1   6   8       72.85       65.88      2.27 o 
   2   6   8      320.85      294.84      6.41 o 
   3   6   8      171.76      156.01      8.31 o 
   4   6   8      126.51      133.82      4.02 o 
   5   6   8       90.96      103.60      3.44 o 
   6   6   8        3.58        3.99      1.21 o 
   7   6   8       25.17       26.05      2.41 o 
   8   6   8       23.21       25.35      4.14 o 
   9   6   8       24.35       27.41      3.15 o 
  -8   7   8        1.70        4.64      3.94 o 
  -7   7   8       33.09       33.72      7.93 o 
  -6   7   8       18.54       24.06      2.73 o 
  -5   7   8        7.61        7.94      1.75 o 
  -4   7   8       43.63       41.18      2.77 o 
  -3   7   8       25.26       26.45      2.22 o 
  -2   7   8      162.62      160.78      9.67 o 
  -1   7   8       70.72       72.03      2.73 o 
   0   7   8      863.67      861.75     17.62 o 
   1   7   8       71.18       66.08      3.10 o 
   2   7   8      158.47      140.31      4.64 o 
   3   7   8       24.20       23.96      1.67 o 
   4   7   8       43.95       40.56      2.18 o 
   5   7   8        7.67        8.40      1.34 o 
   6   7   8       18.85       22.45      2.12 o 
   7   7   8       33.09       29.56      3.40 o 
   8   7   8        1.72       -1.46      1.76 o 
  -8   8   8        1.21        4.35      3.11 o 
  -7   8   8        0.42        1.45      1.98 o 
  -6   8   8        8.66        6.84      1.94 o 
  -5   8   8       24.26       25.62      2.87 o 
  -4   8   8        7.84        9.57      3.00 o 
  -3   8   8        7.75       11.20      2.48 o 
  -2   8   8       13.54       17.17      1.68 o 
  -1   8   8      121.71      131.38      4.75 o 
   0   8   8       13.47       17.26      1.54 o 
   1   8   8      118.73      122.60      4.74 o 
   2   8   8       13.60       15.23      1.51 o 
   3   8   8        7.66        8.90      1.32 o 
   4   8   8        7.84        8.05      1.55 o 
   5   8   8       23.62       26.04      2.47 o 
   6   8   8        8.60        8.08      2.05 o 
   7   8   8        0.57        2.06      1.77 o 
   8   8   8        1.19        2.62      2.01 o 
  -7   9   8        0.12       -0.70      1.92 o 
  -6   9   8       20.17       20.57      2.73 o 
  -5   9   8        8.98        9.41      1.99 o 
  -4   9   8       26.16       24.56      2.53 o 
  -3   9   8        6.23        7.83      1.74 o 
  -2   9   8       40.93       40.37      2.45 o 
  -1   9   8       48.17       56.55      3.25 o 
   0   9   8        4.83        4.14      1.53 o 
   1   9   8       48.82       41.67      4.77 o 
   2   9   8       40.28       35.43      2.61 o 
   3   9   8        6.01        8.40      1.65 o 
   4   9   8       25.74       25.57      2.48 o 
   5   9   8        8.62        7.54      1.74 o 
   6   9   8       19.99       18.76      2.76 o 
   7   9   8        0.09       -1.62      1.62 o 
  -6  10   8        1.06       -0.74      6.38 o 
  -5  10   8        8.16        8.17      8.79 o 
  -4  10   8       16.42       19.15      3.59 o 
  -3  10   8       11.34       10.13      3.00 o 
  -2  10   8        5.52        8.83      2.69 o 
  -1  10   8        2.22        1.30      1.63 o 
   0  10   8       27.75       31.16      2.87 o 
   1  10   8        2.08        1.21      1.56 o 
   2  10   8        5.30        6.67      1.65 o 
   3  10   8       11.26        7.90      1.80 o 
   4  10   8       15.82       15.16      2.27 o 
   5  10   8        7.79        4.61      1.99 o 
   6  10   8        1.15        1.66      1.77 o 
  -4  11   8       10.98       10.90      3.16 o 
  -3  11   8        6.19        7.45      3.01 o 
  -2  11   8        4.69        3.39      2.71 o 
  -1  11   8        0.24       -1.14      1.62 o 
   0  11   8        5.03        4.82      2.13 o 
   1  11   8        0.20       -0.72      1.62 o 
   2  11   8        4.75        4.48      1.77 o 
   3  11   8        5.83        4.82      1.78 o 
   4  11   8       10.84        8.58      2.34 o 
  -1  12   8        1.05       -0.09      2.71 o 
   0  12   8        2.51        3.61      2.01 o 
   1  12   8        1.06       -0.53      1.96 o 
   1   0   9        2.23        0.51      0.43 o 
   2   0   9      187.62      178.91      5.04 o 
   3   0   9      163.19      153.52      3.10 o 
   4   0   9      402.14      451.12      9.01 o 
   5   0   9       37.10       32.42      1.80 o 
   6   0   9        7.87        9.27      1.28 o 
   7   0   9        1.81        2.75      1.14 o 
   8   0   9       32.39       33.94      2.42 o 
   9   0   9        6.76        8.20      1.82 o 
  10   0   9       42.81       41.01      3.04 o 
 -10   1   9        3.38        2.97      1.76 o 
  -9   1   9       31.29       37.90      4.03 o 
  -8   1   9       48.69       52.34      3.14 o 
  -7   1   9       31.31       33.44      2.07 o 
  -6   1   9       75.51       79.44      2.75 o 
  -5   1   9       41.43       50.25      2.60 o 
  -4   1   9      211.58      180.17      3.45 o 
  -3   1   9      143.10      134.04      2.75 o 
  -2   1   9       52.71       46.57      1.31 o 
  -1   1   9     1163.43     1142.99     17.97 o 
   0   1   9     1747.18     1873.83     29.67 o 
   1   1   9     1155.72     1167.24     24.43 o 
   2   1   9       48.47       44.81      1.70 o 
   3   1   9      141.82      133.85      3.21 o 
   4   1   9      209.95      178.87      6.96 o 
   5   1   9       43.62       46.15      2.99 o 
   6   1   9       75.33       78.56      2.96 o 
   7   1   9       30.13       34.56      2.30 o 
   8   1   9       48.61       58.82      3.49 o 
   9   1   9       31.15       31.79      2.54 o 
  10   1   9        3.86        4.26      1.60 o 
 -10   2   9        2.87        8.61      2.24 o 
  -9   2   9       53.02       57.34      3.05 o 
  -8   2   9        9.78       10.74      1.59 o 
  -7   2   9       34.14       38.42      2.80 o 
  -6   2   9      130.20      143.54      3.99 o 
  -5   2   9      137.65      130.60      3.02 o 
  -4   2   9       77.44       81.77      3.32 o 
  -3   2   9      372.97      340.90      7.40 o 
  -2   2   9      448.82      409.69      8.47 o 
  -1   2   9      392.70      416.87      7.98 o 
   0   2   9       76.23       80.46      2.15 o 
   1   2   9      379.61      414.74      7.54 o 
   2   2   9      444.69      405.98      7.09 o 
   3   2   9      378.31      353.83     11.43 o 
   4   2   9       78.09       82.46      2.46 o 
   5   2   9      135.09      135.61      4.17 o 
   6   2   9      126.68      130.59      4.17 o 
   7   2   9       34.80       38.70      2.40 o 
   8   2   9        9.32       10.50      1.97 o 
   9   2   9       51.84       50.21      3.94 o 
  10   2   9        2.77        5.25      2.37 o 
 -10   3   9        3.60        4.47      1.74 o 
  -9   3   9       12.83       12.99      2.05 o 
  -8   3   9       63.17       72.16      3.38 o 
  -7   3   9       12.39       15.91      1.75 o 
  -6   3   9      142.59      134.40      4.99 o 
  -5   3   9       63.68       58.93      2.39 o 
  -4   3   9      155.00      148.21      4.03 o 
  -3   3   9      214.30      191.85      4.74 o 
  -2   3   9       46.39       42.71      1.44 o 
  -1   3   9      354.90      342.57      6.30 o 
   0   3   9        9.28        8.82      1.03 o 
   1   3   9      363.85      339.52      6.34 o 
   2   3   9       43.19       42.48      1.46 o 
   3   3   9      216.75      199.48      4.14 o 
   4   3   9      155.54      148.81      3.39 o 
   5   3   9       62.34       54.56      1.97 o 
   6   3   9      139.79      135.37      3.63 o 
   7   3   9       12.22       13.78      2.08 o 
   8   3   9       62.73       67.34      7.37 o 
   9   3   9       12.69       17.27      2.71 o 
  10   3   9        3.84        4.21      2.44 o 
 -10   4   9       17.82       16.95      2.31 o 
  -9   4   9        2.44        1.53      1.51 o 
  -8   4   9        2.16        2.73      1.86 o 
  -7   4   9       58.50       57.48      3.83 o 
  -6   4   9       97.37       91.00      3.35 o 
  -5   4   9       98.33       95.35      4.76 o 
  -4   4   9       91.28       95.68      3.10 o 
  -3   4   9       35.98       39.70      1.86 o 
  -2   4   9      101.02      102.63      2.50 o 
  -1   4   9        8.95       11.88      0.80 o 
   0   4   9      170.99      136.60      3.04 o 
   1   4   9       10.41       11.07      0.96 o 
   2   4   9       98.32      100.17      4.57 o 
   3   4   9       35.54       40.62      1.88 o 
   4   4   9       90.15       92.78      3.47 o 
   5   4   9       95.29       92.96      3.15 o 
   6   4   9       96.09       91.45      3.39 o 
   7   4   9       58.13       61.15      2.81 o 
   8   4   9        1.79        3.91      1.64 o 
   9   4   9        2.55        0.52      1.98 o 
  10   4   9       17.86       19.71      5.11 o 
  -9   5   9       10.22       10.81      2.63 o 
  -8   5   9        1.05        0.46      1.41 o 
  -7   5   9       28.32       29.97      3.82 o 
  -6   5   9       10.87       13.02      1.64 o 
  -5   5   9       80.19       72.41      3.99 o 
  -4   5   9       86.13       84.36      3.07 o 
  -3   5   9      392.44      337.23      9.72 o 
  -2   5   9      202.18      192.11      7.27 o 
  -1   5   9       16.39       15.62      1.76 o 
   0   5   9       85.23       80.32      3.86 o 
   1   5   9       18.82       18.28      1.24 o 
   2   5   9      205.17      204.08      8.17 o 
   3   5   9      389.27      329.12     11.68 o 
   4   5   9       84.75       86.14      3.14 o 
   5   5   9       82.11       72.91      4.90 o 
   6   5   9        9.93       10.83      1.63 o 
   7   5   9       28.14       34.07      2.62 o 
   8   5   9        1.06        0.91      1.27 o 
   9   5   9       10.52       11.58      2.60 o 
  -9   6   9        2.45        2.16      1.97 o 
  -8   6   9        7.21        8.74      2.20 o 
  -7   6   9        7.58        6.47      1.81 o 
  -6   6   9       49.68       49.19      2.57 o 
  -5   6   9       82.38       81.96      3.86 o 
  -4   6   9       50.75       49.00      2.86 o 
  -3   6   9       61.18       67.70      4.80 o 
  -2   6   9      145.06      161.26      4.76 o 
  -1   6   9      126.43      113.82      3.40 o 
   0   6   9      117.42       99.34      3.03 o 
   1   6   9      128.99      111.20      3.20 o 
   2   6   9      140.73      137.51      3.85 o 
   3   6   9       60.88       69.14      3.36 o 
   4   6   9       49.36       47.41      2.27 o 
   5   6   9       83.31       83.11      3.06 o 
   6   6   9       48.79       47.09      2.55 o 
   7   6   9        7.23        7.32      1.71 o 
   8   6   9        7.17        6.28      1.79 o 
   9   6   9        2.57        1.87      1.64 o 
  -8   7   9        9.29        4.60      3.12 o 
  -7   7   9       21.70       18.05     10.46 o 
  -6   7   9       12.53       13.02      2.23 o 
  -5   7   9       28.98       31.05      2.75 o 
  -4   7   9       88.59       75.92      3.71 o 
  -3   7   9       37.08       37.32      2.61 o 
  -2   7   9        1.12        2.51      1.34 o 
  -1   7   9      312.13      312.98      8.91 o 
   0   7   9        5.18        5.83      1.12 o 
   1   7   9      308.75      295.96      7.77 o 
   2   7   9        1.40        2.00      0.93 o 
   3   7   9       35.73       39.28      2.22 o 
   4   7   9       88.20       80.46      2.99 o 
   5   7   9       28.21       27.76      1.93 o 
   6   7   9       12.52       13.20      1.65 o 
   7   7   9       22.29       22.34      4.04 o 
   8   7   9        9.44        7.36      2.31 o 
  -7   8   9        0.08        4.42      7.72 o 
  -6   8   9        3.73        5.88      1.89 o 
  -5   8   9       21.22       18.36      2.34 o 
  -4   8   9       27.81       30.41      2.76 o 
  -3   8   9       85.22       92.08      8.43 o 
  -2   8   9        9.91       13.54      1.99 o 
  -1   8   9       17.57       16.08      2.30 o 
   0   8   9       89.11      109.62      3.68 o 
   1   8   9       18.28       15.12      1.46 o 
   2   8   9       10.22       10.77      1.34 o 
   3   8   9       85.19       85.05      3.07 o 
   4   8   9       27.73       28.12      2.41 o 
   5   8   9       21.61       18.80      2.24 o 
   6   8   9        3.83        3.21      1.61 o 
   7   8   9        0.08       -0.01      2.00 o 
  -7   9   9        7.25       13.12      3.91 o 
  -6   9   9        6.45        7.63      2.97 o 
  -5   9   9        7.10        8.87      2.12 o 
  -4   9   9       13.67       18.83      2.49 o 
  -3   9   9       39.39       43.40      4.50 o 
  -2   9   9       27.05       33.45      2.72 o 
  -1   9   9       47.83       49.72      4.24 o 
   0   9   9        6.70       10.97      1.57 o 
   1   9   9       47.48       40.13      2.70 o 
   2   9   9       27.07       31.75      2.99 o 
   3   9   9       39.16       42.01      2.90 o 
   4   9   9       13.38       17.10      2.21 o 
   5   9   9        6.93        9.79      1.92 o 
   6   9   9        6.27        5.15      1.91 o 
   7   9   9        7.31        6.70      2.13 o 
  -5  10   9        2.59        2.03      2.24 o 
  -4  10   9       20.07       19.14      3.54 o 
  -3  10   9       38.04       41.29      5.86 o 
  -2  10   9       16.95       14.42      3.41 o 
  -1  10   9       12.01       12.13      2.89 o 
   0  10   9        6.00        2.83      1.53 o 
   1  10   9       12.02       12.90      2.29 o 
   2  10   9       16.57       16.30      2.46 o 
   3  10   9       37.45       42.72      3.70 o 
   4  10   9       19.75       22.63      2.58 o 
   5  10   9        2.50        2.44      1.84 o 
  -4  11   9        5.44        6.94      4.63 o 
  -3  11   9        1.51        3.40      2.77 o 
  -2  11   9        5.98        5.63      2.76 o 
  -1  11   9       18.95       17.86      3.56 o 
   0  11   9       12.01        6.64      2.64 o 
   1  11   9       18.73       28.17      3.16 o 
   2  11   9        6.15        5.63      1.99 o 
   3  11   9        1.48        2.56      1.76 o 
   4  11   9        5.24        8.50      2.07 o 
   0   0  10     1149.57     1197.25     27.05 o 
   1   0  10      117.14      122.65      3.50 o 
   2   0  10     1269.21     1284.73     23.00 o 
   3   0  10       20.94       18.73      1.14 o 
   4   0  10        0.03        0.50      0.70 o 
   5   0  10       41.90       36.24      1.92 o 
   6   0  10       94.39       86.81      3.35 o 
   7   0  10        1.24        1.52      1.12 o 
   8   0  10       78.06       83.74      3.63 o 
   9   0  10       10.08       10.66      1.88 o 
  10   0  10        2.53        2.90      1.76 o 
 -10   1  10        8.22        6.89      2.01 o 
  -9   1  10        0.71        2.77      1.55 o 
  -8   1  10        3.05        1.88      1.34 o 
  -7   1  10      256.16      252.52      6.54 o 
  -6   1  10        2.40        4.63      1.07 o 
  -5   1  10       44.55       43.18      2.24 o 
  -4   1  10      202.08      201.69      4.79 o 
  -3   1  10      358.43      367.08      6.76 o 
  -2   1  10      958.55      990.44     15.05 o 
  -1   1  10      826.48      848.48     13.43 o 
   0   1  10        1.83        2.49      0.38 o 
   1   1  10      825.48      851.61     16.32 o 
   2   1  10      955.16      999.59     20.86 o 
   3   1  10      358.03      351.99      8.32 o 
   4   1  10      204.32      185.31      6.89 o 
   5   1  10       48.45       40.79      2.04 o 
   6   1  10        2.22        3.60      1.11 o 
   7   1  10      257.17      257.43      6.78 o 
   8   1  10        2.90        2.86      1.26 o 
   9   1  10        0.80        0.85      1.43 o 
  10   1  10        8.59        6.40      1.73 o 
 -10   2  10       12.93       16.22      2.64 o 
  -9   2  10       26.56       26.80      2.38 o 
  -8   2  10       25.63       25.12      2.11 o 
  -7   2  10        0.79        1.31      1.02 o 
  -6   2  10       90.65      104.09      4.34 o 
  -5   2  10      113.51      113.03      3.06 o 
  -4   2  10       16.61       16.42      1.43 o 
  -3   2  10      476.93      447.56      9.42 o 
  -2   2  10      280.58      257.67      5.66 o 
  -1   2  10       23.63       29.88      1.27 o 
   0   2  10      112.78       98.18      2.15 o 
   1   2  10       25.51       30.35      1.13 o 
   2   2  10      279.18      249.57      6.79 o 
   3   2  10      479.61      451.98      8.36 o 
   4   2  10       17.56       17.62      1.49 o 
   5   2  10      114.02      109.27      5.29 o 
   6   2  10       91.72       97.72      3.49 o 
   7   2  10        0.72        0.54      1.04 o 
   8   2  10       24.81       24.54      2.24 o 
   9   2  10       26.89       29.48      3.40 o 
  10   2  10       13.24       13.91      2.83 o 
 -10   3  10       18.33       20.58      3.07 o 
  -9   3  10        1.49       -0.81      1.37 o 
  -8   3  10       67.83       73.14      3.37 o 
  -7   3  10       13.92       15.72      1.81 o 
  -6   3  10       33.83       37.18      2.96 o 
  -5   3  10        2.22        3.04      1.25 o 
  -4   3  10      358.20      340.39      7.61 o 
  -3   3  10       39.08       37.45      1.75 o 
  -2   3  10      484.41      447.88      9.56 o 
  -1   3  10       57.81       48.81      1.69 o 
   0   3  10        0.58        1.12      0.48 o 
   1   3  10       60.16       49.28      2.42 o 
   2   3  10      480.36      468.12      8.46 o 
   3   3  10       38.15       35.02      2.08 o 
   4   3  10      353.96      332.24      6.69 o 
   5   3  10        1.76        1.34      0.77 o 
   6   3  10       33.29       32.51      2.48 o 
   7   3  10       14.59       10.55      1.85 o 
   8   3  10       69.18       71.70      3.69 o 
   9   3  10        1.53        1.40      1.91 o 
  10   3  10       18.71       17.76      3.10 o 
  -9   4  10       27.42       25.04      2.50 o 
  -8   4  10       14.82       14.21      1.89 o 
  -7   4  10        4.25        4.57      1.73 o 
  -6   4  10        5.81        4.19      1.52 o 
  -5   4  10      422.93      397.12     10.51 o 
  -4   4  10      137.42      139.80      3.98 o 
  -3   4  10       44.70       46.29      2.10 o 
  -2   4  10       59.30       60.57      2.20 o 
  -1   4  10      154.28      147.62      3.49 o 
   0   4  10       24.42       19.91      1.09 o 
   1   4  10      157.57      143.98      3.76 o 
   2   4  10       58.64       62.08      2.29 o 
   3   4  10       41.19       41.87      2.01 o 
   4   4  10      136.23      132.96      5.67 o 
   5   4  10      419.44      375.40     10.74 o 
   6   4  10        5.95        4.26      1.22 o 
   7   4  10        4.60        6.08      1.30 o 
   8   4  10       15.08       11.75      2.12 o 
   9   4  10       27.54       30.66      3.44 o 
  -9   5  10       14.70       17.58      2.13 o 
  -8   5  10       38.97       34.85      6.94 o 
  -7   5  10       13.06       14.21      2.30 o 
  -6   5  10       25.17       22.20      2.30 o 
  -5   5  10       86.17       75.59      4.02 o 
  -4   5  10      604.09      576.27     15.90 o 
  -3   5  10      353.62      334.77      7.59 o 
  -2   5  10       44.89       42.00      2.43 o 
  -1   5  10      250.51      238.09     11.90 o 
   0   5  10       55.65       50.81      2.06 o 
   1   5  10      250.27      226.80      5.56 o 
   2   5  10       42.14       38.36      2.67 o 
   3   5  10      351.94      337.59     15.39 o 
   4   5  10      607.61      564.80     12.32 o 
   5   5  10       86.07       78.19      3.90 o 
   6   5  10       25.65       25.34      1.96 o 
   7   5  10       12.84       14.31      1.81 o 
   8   5  10       38.77       41.01      4.33 o 
   9   5  10       14.54       18.42      3.98 o 
  -9   6  10       14.05       13.67      2.68 o 
  -8   6  10       28.96       26.13      3.11 o 
  -7   6  10        9.07        8.95      2.75 o 
  -6   6  10       32.67       35.95      3.90 o 
  -5   6  10       26.65       31.50      2.63 o 
  -4   6  10       86.60       86.40      3.92 o 
  -3   6  10       28.34       24.21      2.30 o 
  -2   6  10       40.79       52.79      3.42 o 
  -1   6  10       82.19       84.99      3.55 o 
   0   6  10       63.39       45.82      2.91 o 
   1   6  10       80.23       85.48      2.96 o 
   2   6  10       39.55       44.47      2.06 o 
   3   6  10       26.89       26.09      1.80 o 
   4   6  10       86.01       91.68      3.17 o 
   5   6  10       26.67       31.68      2.07 o 
   6   6  10       32.77       30.60      2.29 o 
   7   6  10        9.04        9.88      1.63 o 
   8   6  10       28.77       32.93      4.08 o 
   9   6  10       13.94       14.65      3.07 o 
  -8   7  10        7.11       12.51      4.02 o 
  -7   7  10       80.23       77.64     23.43 o 
  -6   7  10        5.17        5.26      2.57 o 
  -5   7  10       52.38       52.59      3.41 o 
  -4   7  10       20.76       16.53      2.19 o 
  -3   7  10       19.46       20.37      2.13 o 
  -2   7  10       10.63       13.31      1.82 o 
  -1   7  10       11.11       13.28      1.77 o 
   0   7  10       42.26       42.36      2.91 o 
   1   7  10       10.11       11.87      1.32 o 
   2   7  10       10.02       12.17      1.35 o 
   3   7  10       19.74       17.60      1.54 o 
   4   7  10       21.12       18.76      1.66 o 
   5   7  10       51.76       51.97      2.73 o 
   6   7  10        5.13        6.16      1.44 o 
   7   7  10       79.95       86.76      6.37 o 
   8   7  10        7.13        9.74      2.34 o 
  -7   8  10        5.79        1.20      2.73 o 
  -6   8  10       20.98       20.80      3.59 o 
  -5   8  10        1.24        3.17      1.68 o 
  -4   8  10        8.36       11.80      2.01 o 
  -3   8  10        6.74        7.75      1.73 o 
  -2   8  10       56.31       55.79      3.35 o 
  -1   8  10        6.96        7.86      1.65 o 
   0   8  10       27.24       22.40      1.88 o 
   1   8  10        7.03        7.94      1.23 o 
   2   8  10       56.94       54.50      2.58 o 
   3   8  10        6.89        8.64      1.41 o 
   4   8  10        7.92        8.30      1.34 o 
   5   8  10        1.20        3.11      1.56 o 
   6   8  10       20.93       23.37      3.60 o 
   7   8  10        5.96        1.95      2.27 o 
  -6   9  10        7.86        8.82      3.20 o 
  -5   9  10        2.33        4.36      1.87 o 
  -4   9  10        3.55        5.66      1.75 o 
  -3   9  10       15.68       18.13      2.37 o 
  -2   9  10        4.94        4.67      1.68 o 
  -1   9  10       39.00       30.28      3.63 o 
   0   9  10        0.13        0.62      1.31 o 
   1   9  10       39.53       35.72      2.83 o 
   2   9  10        4.89        4.24      1.45 o 
   3   9  10       15.31       17.07      2.10 o 
   4   9  10        3.70        4.79      1.61 o 
   5   9  10        2.08        2.09      1.57 o 
   6   9  10        7.93        8.53      2.25 o 
  -5  10  10        1.27        2.45      1.93 o 
  -4  10  10       17.26       17.09      2.70 o 
  -3  10  10        2.07        5.15      5.71 o 
  -2  10  10        6.73        5.63      2.48 o 
  -1  10  10        5.28        1.42      2.30 o 
   0  10  10        0.22        0.11      1.98 o 
   1  10  10        5.15        2.90      2.32 o 
   2  10  10        6.59        6.67      1.92 o 
   3  10  10        2.00        5.40      1.68 o 
   4  10  10       17.39       15.26      2.26 o 
   5  10  10        1.31        2.65      2.14 o 
  -3  11  10        0.94        3.27      2.54 o 
  -2  11  10        6.43        7.08      3.04 o 
  -1  11  10        2.39        3.28      2.74 o 
   0  11  10        3.50        3.13      2.57 o 
   1  11  10        2.53        4.63      2.78 o 
   2  11  10        6.26        7.18      2.99 o 
   3  11  10        0.98        0.09      1.62 o 
   1   0  11      342.68      274.84      5.66 o 
   2   0  11        9.21        7.95      0.85 o 
   3   0  11      233.54      218.96      7.06 o 
   4   0  11       67.75       66.08      3.60 o 
   5   0  11       51.10       42.99      2.17 o 
   6   0  11       28.19       26.42      2.18 o 
   7   0  11        3.54        4.68      1.43 o 
   8   0  11        3.10        1.36      1.30 o 
   9   0  11        3.60        5.72      1.78 o 
  10   0  11        1.43        1.71      1.72 o 
 -10   1  11        0.01       -0.22      1.52 o 
  -9   1  11        2.76        3.61      1.72 o 
  -8   1  11       11.34       14.58      1.92 o 
  -7   1  11        1.04        2.32      1.28 o 
  -6   1  11        4.58        2.60      1.00 o 
  -5   1  11       47.03       48.88      2.50 o 
  -4   1  11      119.89      104.03      4.94 o 
  -3   1  11      417.73      426.10      8.50 o 
  -2   1  11      477.65      433.78      7.92 o 
  -1   1  11      199.12      176.72      4.17 o 
   0   1  11       21.95       22.46      1.08 o 
   1   1  11      199.97      172.48      3.70 o 
   2   1  11      482.28      447.89      8.67 o 
   3   1  11      426.44      453.76     11.26 o 
   4   1  11      112.48       95.67      3.14 o 
   5   1  11       47.96       45.44      2.20 o 
   6   1  11        4.79        3.29      1.11 o 
   7   1  11        1.05        2.07      1.20 o 
   8   1  11       11.32       11.69      1.80 o 
   9   1  11        2.67        2.84      1.63 o 
  10   1  11        0.00        0.59      1.53 o 
 -10   2  11        4.16        5.27      1.92 o 
  -9   2  11       15.78       23.89      2.55 o 
  -8   2  11        1.10        1.48      1.24 o 
  -7   2  11       11.24       13.36      1.56 o 
  -6   2  11       72.01       71.64      4.07 o 
  -5   2  11       19.85       18.04      1.51 o 
  -4   2  11       35.47       35.45      1.65 o 
  -3   2  11      362.06      350.52      6.93 o 
  -2   2  11      127.17      122.82      5.24 o 
  -1   2  11      127.22      113.50      2.84 o 
   0   2  11      163.20      141.37      3.40 o 
   1   2  11      131.13      116.17      3.69 o 
   2   2  11      130.54      127.35      3.71 o 
   3   2  11      360.04      334.47      8.75 o 
   4   2  11       34.97       31.67      1.83 o 
   5   2  11       20.67       18.79      1.54 o 
   6   2  11       71.70       69.29      4.50 o 
   7   2  11       10.59       12.15      1.65 o 
   8   2  11        1.11        3.79      1.85 o 
   9   2  11       15.93       21.93      3.05 o 
  10   2  11        3.99        1.97      2.22 o 
  -9   3  11       13.37       14.02      2.19 o 
  -8   3  11       46.64       54.59      3.04 o 
  -7   3  11        2.44        3.32      1.31 o 
  -6   3  11       42.85       44.19      2.43 o 
  -5   3  11       11.17       12.29      1.82 o 
  -4   3  11      206.34      201.12     11.56 o 
  -3   3  11      209.64      210.66      6.37 o 
  -2   3  11       35.41       32.24      1.55 o 
  -1   3  11      247.27      218.61      5.73 o 
   0   3  11      183.93      152.12      4.42 o 
   1   3  11      242.70      204.13      5.15 o 
   2   3  11       33.47       29.13      1.34 o 
   3   3  11      210.04      221.99      4.67 o 
   4   3  11      208.45      213.67      4.51 o 
   5   3  11        9.66        9.62      1.35 o 
   6   3  11       43.98       40.85      6.05 o 
   7   3  11        2.99        2.10      1.42 o 
   8   3  11       45.67       44.51      3.26 o 
   9   3  11       13.62       15.52      2.40 o 
  -9   4  11       15.04       16.60      2.96 o 
  -8   4  11       36.96       30.93      2.50 o 
  -7   4  11       74.34       74.42      6.27 o 
  -6   4  11       93.44       89.85      4.09 o 
  -5   4  11      178.71      179.81      6.10 o 
  -4   4  11      122.81      115.77      9.29 o 
  -3   4  11       90.43       96.50      3.12 o 
  -2   4  11       57.83       55.11      2.14 o 
  -1   4  11       24.61       24.68      1.30 o 
   0   4  11       29.29       25.48      1.77 o 
   1   4  11       24.23       22.53      1.37 o 
   2   4  11       61.17       54.06      3.15 o 
   3   4  11       89.61      101.67      3.21 o 
   4   4  11      121.95      116.67      3.69 o 
   5   4  11      181.59      181.29      5.12 o 
   6   4  11       91.99       92.55      3.50 o 
   7   4  11       73.34       67.83      3.66 o 
   8   4  11       37.31       35.48      2.99 o 
   9   4  11       14.81       13.29      2.37 o 
  -9   5  11        0.29        1.10      1.39 o 
  -8   5  11        7.37        7.44      2.22 o 
  -7   5  11       78.43       75.80      6.04 o 
  -6   5  11        8.01        8.10      1.72 o 
  -5   5  11      121.64      120.85      5.64 o 
  -4   5  11       51.05       49.90      2.87 o 
  -3   5  11      193.47      170.64      9.04 o 
  -2   5  11      284.41      275.97     12.16 o 
  -1   5  11      120.25      110.12      4.08 o 
   0   5  11      163.27      158.17      5.85 o 
   1   5  11      120.56      115.82      3.40 o 
   2   5  11      282.86      261.16      9.92 o 
   3   5  11      193.25      163.15      4.63 o 
   4   5  11       52.80       50.69      3.94 o 
   5   5  11      120.90      118.55      3.95 o 
   6   5  11        8.73        6.57      1.35 o 
   7   5  11       78.56       72.99      3.27 o 
   8   5  11        7.48        9.17      1.73 o 
   9   5  11        0.28        0.68      1.95 o 
  -8   6  11        1.45       -2.57      2.57 o 
  -7   6  11        4.00        4.18      2.52 o 
  -6   6  11       27.89       23.84      3.98 o 
  -5   6  11       50.93       45.53      4.17 o 
  -4   6  11       58.29       57.30      3.57 o 
  -3   6  11        0.41        0.94      1.22 o 
  -2   6  11      134.04      120.86      8.72 o 
  -1   6  11       76.98       81.12      5.88 o 
   0   6  11       88.64       76.59      5.74 o 
   1   6  11       77.92       84.97      2.94 o 
   2   6  11      133.69      121.99      3.56 o 
   3   6  11        0.24        0.44      0.92 o 
   4   6  11       59.21       52.92      2.46 o 
   5   6  11       50.50       47.35      2.48 o 
   6   6  11       28.61       25.64      2.02 o 
   7   6  11        3.95        2.33      1.34 o 
   8   6  11        1.39        1.68      1.52 o 
  -8   7  11       10.23       11.97      4.01 o 
  -7   7  11        3.79        5.51      2.86 o 
  -6   7  11        5.84        5.94      2.58 o 
  -5   7  11       18.86       26.33      3.57 o 
  -4   7  11       90.61       90.65      4.07 o 
  -3   7  11       42.47       44.60      2.95 o 
  -2   7  11       62.61       64.43      4.59 o 
  -1   7  11        9.06        9.78      1.67 o 
   0   7  11        3.33        1.94      1.15 o 
   1   7  11        9.30        8.73      1.20 o 
   2   7  11       65.08       59.82      2.64 o 
   3   7  11       43.33       40.57      3.91 o 
   4   7  11       88.76       81.88      4.00 o 
   5   7  11       19.37       21.98      2.57 o 
   6   7  11        6.04        6.27      1.49 o 
   7   7  11        3.67        4.56      1.91 o 
   8   7  11       10.49       11.56      3.42 o 
  -7   8  11        3.72        9.61      3.28 o 
  -6   8  11        0.30       -2.04      2.25 o 
  -5   8  11        7.01        4.65      2.51 o 
  -4   8  11       11.09       12.85      2.13 o 
  -3   8  11       30.23       30.47      3.64 o 
  -2   8  11        0.17        0.63      1.31 o 
  -1   8  11       15.13       15.74      3.15 o 
   0   8  11        0.00       -0.03      1.11 o 
   1   8  11       14.37       16.28      2.03 o 
   2   8  11        0.13        0.28      0.98 o 
   3   8  11       29.44       33.58      2.13 o 
   4   8  11       11.56       11.57      1.54 o 
   5   8  11        6.61        5.95      1.48 o 
   6   8  11        0.26        0.97      1.50 o 
   7   8  11        3.83        4.58      2.05 o 
  -6   9  11        6.26        6.26      3.10 o 
  -5   9  11        2.15        3.70      2.89 o 
  -4   9  11       12.68       16.54      2.46 o 
  -3   9  11       10.43       13.64      2.24 o 
  -2   9  11       48.39       59.54      3.57 o 
  -1   9  11        1.03        2.75      1.54 o 
   0   9  11        1.34        0.33      1.38 o 
   1   9  11        1.17        1.29      1.38 o 
   2   9  11       48.35       51.56      5.09 o 
   3   9  11       10.95       14.44      2.04 o 
   4   9  11       12.25       14.68      2.19 o 
   5   9  11        2.29        1.90      1.67 o 
   6   9  11        6.14        8.27      2.00 o 
  -5  10  11        0.90        2.96      3.02 o 
  -4  10  11       16.56       17.17      2.70 o 
  -3  10  11       31.83       37.41      3.41 o 
  -2  10  11        0.12       -0.53      2.27 o 
  -1  10  11        0.05       -0.08      2.41 o 
   0  10  11        3.73        7.91      2.68 o 
   1  10  11        0.04        2.69      2.31 o 
   2  10  11        0.17       -1.12      1.85 o 
   3  10  11       31.84       37.82      4.04 o 
   4  10  11       16.99       18.11      2.92 o 
   5  10  11        0.92        1.11      1.88 o 
  -2  11  11        0.87        0.16      2.77 o 
  -1  11  11        6.56        6.43      3.02 o 
   0  11  11        2.67        0.80      3.44 o 
   1  11  11        6.56        7.32      3.05 o 
   2  11  11        0.85       -0.08      2.44 o 
   0   0  12       45.74       54.69      5.04 o 
   1   0  12       14.40       14.47      0.96 o 
   2   0  12     2305.56     2339.31     48.31 o 
   3   0  12       92.11       76.61      2.91 o 
   4   0  12       14.42       15.55      1.64 o 
   5   0  12       66.02       72.98      3.32 o 
   6   0  12      125.00      126.80      4.16 o 
   7   0  12       79.38       75.77      3.32 o 
   8   0  12        0.75        0.84      1.39 o 
   9   0  12        5.49        2.47      1.54 o 
  10   0  12       26.47       29.82      3.01 o 
 -10   1  12        1.01        1.57      2.01 o 
  -9   1  12       18.84       26.89      2.72 o 
  -8   1  12       40.57       41.82      3.51 o 
  -7   1  12      167.85      150.74      6.19 o 
  -6   1  12       96.25       95.55      8.15 o 
  -5   1  12       90.04       84.29      3.79 o 
  -4   1  12      302.46      299.16      6.38 o 
  -3   1  12      268.45      258.31      5.79 o 
  -2   1  12      129.38      125.29      4.07 o 
  -1   1  12      112.43      108.64      3.14 o 
   0   1  12      348.37      350.35      8.40 o 
   1   1  12      110.20      105.08      2.66 o 
   2   1  12      124.27      123.99      3.22 o 
   3   1  12      272.99      264.58      6.24 o 
   4   1  12      297.75      281.72     18.87 o 
   5   1  12       91.32       80.41      3.02 o 
   6   1  12       94.13       91.37      3.43 o 
   7   1  12      166.91      158.23      4.94 o 
   8   1  12       41.84       38.44      2.65 o 
   9   1  12       18.56       23.14      2.48 o 
  10   1  12        1.07        4.90      3.47 o 
  -9   2  12       16.82       17.65      2.38 o 
  -8   2  12        4.98        5.17      1.54 o 
  -7   2  12       33.32       31.86      2.26 o 
  -6   2  12       69.04       71.18      3.23 o 
  -5   2  12      256.16      274.18     11.10 o 
  -4   2  12      183.22      197.00      5.98 o 
  -3   2  12      113.08      116.41      4.04 o 
  -2   2  12       20.64       16.80      1.11 o 
  -1   2  12      199.07      210.20      7.60 o 
   0   2  12       23.01       22.43      1.20 o 
   1   2  12      195.54      202.04      4.64 o 
   2   2  12       20.82       15.71      1.06 o 
   3   2  12      112.95      107.05      3.11 o 
   4   2  12      186.87      188.87      7.47 o 
   5   2  12      249.63      243.23     10.74 o 
   6   2  12       68.32       64.52      2.85 o 
   7   2  12       35.28       30.34      4.38 o 
   8   2  12        5.12        3.77      1.94 o 
   9   2  12       16.95       11.44      2.54 o 
  -9   3  12       15.34       19.58      2.42 o 
  -8   3  12       51.51       50.94      4.95 o 
  -7   3  12       20.71       28.67      3.69 o 
  -6   3  12        8.56       12.53      1.62 o 
  -5   3  12      152.63      152.07      5.96 o 
  -4   3  12      610.05      578.03     14.29 o 
  -3   3  12      214.12      181.57      5.80 o 
  -2   3  12      116.46      119.42      4.15 o 
  -1   3  12       29.57       29.66      1.47 o 
   0   3  12       34.73       36.99      1.67 o 
   1   3  12       28.62       32.97      1.50 o 
   2   3  12      115.62      111.61      5.19 o 
   3   3  12      218.69      194.75      6.09 o 
   4   3  12      608.71      556.62     17.41 o 
   5   3  12      157.26      143.37      5.03 o 
   6   3  12        8.80       10.45      1.80 o 
   7   3  12       20.37       18.58      2.24 o 
   8   3  12       51.79       46.31      3.28 o 
   9   3  12       14.84       20.32      2.76 o 
  -9   4  12        0.67       -0.29      1.46 o 
  -8   4  12        7.61        8.03      1.75 o 
  -7   4  12        4.78        8.19      1.51 o 
  -6   4  12      155.40      145.67      8.49 o 
  -5   4  12       47.31       44.25      2.89 o 
  -4   4  12       35.38       41.04      2.70 o 
  -3   4  12      109.75      107.80      4.25 o 
  -2   4  12      137.73      135.27      4.58 o 
  -1   4  12       43.38       42.32      1.88 o 
   0   4  12        7.61        7.33      1.15 o 
   1   4  12       42.01       40.72      3.70 o 
   2   4  12      138.18      133.60      5.05 o 
   3   4  12      113.02      113.32      3.58 o 
   4   4  12       32.12       36.34      3.36 o 
   5   4  12       46.85       42.93      2.30 o 
   6   4  12      156.73      132.27      5.16 o 
   7   4  12        4.85        5.62      1.69 o 
   8   4  12        7.26        7.37      1.90 o 
   9   4  12        0.60        0.57      1.78 o 
  -8   5  12        1.29        1.89      1.31 o 
  -7   5  12       18.34       19.66      3.55 o 
  -6   5  12        3.78        4.58      1.56 o 
  -5   5  12       39.25       36.28      2.72 o 
  -4   5  12       70.74       67.86      4.60 o 
  -3   5  12      390.47      410.13     13.94 o 
  -2   5  12       10.07        8.58      1.48 o 
  -1   5  12      176.89      177.03      7.38 o 
   0   5  12        9.52       10.01      1.38 o 
   1   5  12      178.28      167.96      5.38 o 
   2   5  12       10.30       10.69      1.25 o 
   3   5  12      386.19      364.47      8.67 o 
   4   5  12       69.23       67.24      3.85 o 
   5   5  12       41.32       39.07      2.27 o 
   6   5  12        3.76        3.18      1.17 o 
   7   5  12       18.09       18.87      2.59 o 
   8   5  12        1.35        1.51      1.80 o 
  -8   6  12        5.54        4.61      3.20 o 
  -7   6  12        0.89        2.73      2.90 o 
  -6   6  12        1.56        3.86      2.29 o 
  -5   6  12       10.09       13.95      2.96 o 
  -4   6  12       26.59       35.90      3.56 o 
  -3   6  12       85.24       78.48      5.00 o 
  -2   6  12      106.59      100.82      7.87 o 
  -1   6  12       31.35       32.53      2.39 o 
   0   6  12       15.21       12.06      1.65 o 
   1   6  12       30.59       30.26      2.76 o 
   2   6  12      107.41      106.80      3.50 o 
   3   6  12       85.18       75.31      4.02 o 
   4   6  12       26.83       31.26      2.80 o 
   5   6  12       10.50       11.81      1.66 o 
   6   6  12        1.69        1.39      1.17 o 
   7   6  12        0.97        2.39      1.35 o 
   8   6  12        5.17        5.88      1.59 o 
  -7   7  12       19.06       22.17      5.59 o 
  -6   7  12        3.50        2.65      2.58 o 
  -5   7  12       10.46       16.43      3.75 o 
  -4   7  12       14.00       12.58      4.05 o 
  -3   7  12       10.09       11.83      2.90 o 
  -2   7  12        8.34        9.99      1.81 o 
  -1   7  12       29.23       28.62      2.46 o 
   0   7  12      132.22      127.85      4.89 o 
   1   7  12       30.19       30.74      4.09 o 
   2   7  12        8.27        7.13      1.53 o 
   3   7  12       10.06        8.56      1.39 o 
   4   7  12       14.24       13.72      1.64 o 
   5   7  12       10.37       11.67      1.59 o 
   6   7  12        3.08        0.87      1.21 o 
   7   7  12       18.88       20.53      3.45 o 
  -7   8  12        1.00       -0.40      3.02 o 
  -6   8  12        0.92       -0.11      2.81 o 
  -5   8  12        5.93        9.41      3.13 o 
  -4   8  12       22.80       31.31      4.70 o 
  -3   8  12        1.17        2.76      1.58 o 
  -2   8  12        2.28        1.62      1.46 o 
  -1   8  12       15.89       15.82      2.14 o 
   0   8  12        1.11        2.47      1.42 o 
   1   8  12       15.58       13.58      2.03 o 
   2   8  12        2.28        1.73      1.27 o 
   3   8  12        1.25        2.04      1.15 o 
   4   8  12       22.32       25.88      2.79 o 
   5   8  12        5.53        5.26      1.46 o 
   6   8  12        0.89        3.07      1.70 o 
   7   8  12        1.08        2.87      3.41 o 
  -5   9  12        6.46        8.93      3.18 o 
  -4   9  12        1.16        1.41      2.46 o 
  -3   9  12        0.55        2.06      1.42 o 
  -2   9  12        3.56        1.89      1.62 o 
  -1   9  12        1.75        2.04      1.82 o 
   0   9  12       20.29       18.89      2.32 o 
   1   9  12        1.63        0.65      1.37 o 
   2   9  12        3.64        5.20      1.69 o 
   3   9  12        0.57       -0.07      1.72 o 
   4   9  12        1.12        3.37      1.68 o 
   5   9  12        6.25        6.49      1.92 o 
  -4  10  12        0.81        2.50      2.98 o 
  -3  10  12       18.48       22.00      2.91 o 
  -2  10  12        4.77        6.14      2.22 o 
  -1  10  12       10.03       10.84      3.06 o 
   0  10  12       12.12       12.84      3.24 o 
   1  10  12        9.77       12.29      3.11 o 
   2  10  12        4.88       -0.36      2.11 o 
   3  10  12       18.16       22.76      6.30 o 
   4  10  12        0.86        2.24      2.21 o 
  -1  11  12        2.79       -0.65      2.79 o 
   0  11  12        0.98        1.17      2.53 o 
   1  11  12        2.82        2.32      2.57 o 
   1   0  13        5.57        5.59      1.14 o 
   2   0  13      318.42      302.13      9.48 o 
   3   0  13      108.16      107.39      3.39 o 
   4   0  13      200.78      162.88      4.56 o 
   5   0  13       52.64       50.87      2.47 o 
   6   0  13        0.88        2.04      1.20 o 
   7   0  13        9.51        9.81      1.67 o 
   8   0  13        5.24        7.10      1.75 o 
   9   0  13        3.13        2.13      1.65 o 
  -9   1  13       29.73       35.38      3.06 o 
  -8   1  13       14.00       16.66      2.16 o 
  -7   1  13       24.44       27.74      2.34 o 
  -6   1  13        3.57        2.80      1.27 o 
  -5   1  13      137.18      138.03      4.28 o 
  -4   1  13      263.92      259.58      6.51 o 
  -3   1  13      244.79      238.12      5.33 o 
  -2   1  13       55.51       52.72      2.31 o 
  -1   1  13      249.02      233.19      6.62 o 
   0   1  13       71.91       68.86      2.64 o 
   1   1  13      253.49      220.70      5.45 o 
   2   1  13       56.16       54.34      1.93 o 
   3   1  13      247.66      226.50      7.07 o 
   4   1  13      261.40      261.80     10.75 o 
   5   1  13      134.32      136.91      5.07 o 
   6   1  13        4.01        2.25      1.17 o 
   7   1  13       24.93       25.74      2.20 o 
   8   1  13       14.43       16.27      2.12 o 
   9   1  13       29.40       24.31      3.38 o 
  -9   2  13        9.30       12.48      2.31 o 
  -8   2  13       37.07       48.71      3.20 o 
  -7   2  13       82.67       83.89      4.33 o 
  -6   2  13       66.64       72.00      2.91 o 
  -5   2  13       12.86       11.65      1.52 o 
  -4   2  13      120.18      133.33      5.63 o 
  -3   2  13       69.09       63.27      5.30 o 
  -2   2  13      306.21      295.48      8.20 o 
  -1   2  13       38.35       38.83      2.30 o 
   0   2  13       34.14       28.13      1.70 o 
   1   2  13       41.93       42.08      1.75 o 
   2   2  13      311.83      295.87      6.39 o 
   3   2  13       67.83       64.39      2.39 o 
   4   2  13      117.73      126.12      5.05 o 
   5   2  13       12.77       10.64      1.39 o 
   6   2  13       66.23       65.11      2.86 o 
   7   2  13       83.06       77.42      4.82 o 
   8   2  13       37.72       38.88      3.56 o 
   9   2  13        9.10       10.88      2.82 o 
  -9   3  13        0.25        2.05      1.76 o 
  -8   3  13       41.37       42.04      2.85 o 
  -7   3  13       14.21       18.43      2.02 o 
  -6   3  13      195.27      206.38     14.63 o 
  -5   3  13       10.93       10.81      1.51 o 
  -4   3  13       60.02       69.04      2.58 o 
  -3   3  13       59.06       59.55      3.03 o 
  -2   3  13       96.71       92.74      3.77 o 
  -1   3  13       50.45       47.20      2.27 o 
   0   3  13      339.44      306.20      7.65 o 
   1   3  13       50.28       51.96      1.96 o 
   2   3  13       97.64       95.38      4.13 o 
   3   3  13       58.45       60.56      2.86 o 
   4   3  13       61.46       65.83      4.29 o 
   5   3  13       10.68        9.73      1.62 o 
   6   3  13      199.31      184.78      6.58 o 
   7   3  13       14.64       13.19      2.05 o 
   8   3  13       40.44       43.23      3.23 o 
   9   3  13        0.32        0.46      1.83 o 
  -9   4  13        1.47        2.68      1.57 o 
  -8   4  13        0.13       -0.49      1.30 o 
  -7   4  13        4.68        3.13      1.41 o 
  -6   4  13       37.74       43.60      5.32 o 
  -5   4  13       27.16       24.57      2.36 o 
  -4   4  13        4.17        2.14      1.22 o 
  -3   4  13       30.55       28.88      2.27 o 
  -2   4  13       36.65       40.51      2.46 o 
  -1   4  13      253.31      223.20      9.71 o 
   0   4  13        0.06        0.01      0.80 o 
   1   4  13      256.71      231.17     13.33 o 
   2   4  13       36.17       42.98      2.56 o 
   3   4  13       30.02       27.60      2.72 o 
   4   4  13        4.21        2.22      0.99 o 
   5   4  13       29.54       26.91      2.64 o 
   6   4  13       37.44       35.18      2.82 o 
   7   4  13        4.58        3.58      1.70 o 
   8   4  13        0.10        0.11      1.69 o 
   9   4  13        1.39        3.87      2.01 o 
  -8   5  13        2.48        2.49      1.43 o 
  -7   5  13        0.57        3.72      1.62 o 
  -6   5  13        5.30       12.26      2.90 o 
  -5   5  13       34.93       40.39      4.03 o 
  -4   5  13       52.81       41.64      3.87 o 
  -3   5  13       47.63       44.45      3.89 o 
  -2   5  13       73.22       76.02      4.75 o 
  -1   5  13        9.92        8.23      2.18 o 
   0   5  13       63.42       59.21      2.67 o 
   1   5  13       10.38        8.14      1.60 o 
   2   5  13       73.48       66.01      4.85 o 
   3   5  13       48.88       45.45      3.53 o 
   4   5  13       54.36       42.74      3.73 o 
   5   5  13       35.07       36.61      3.00 o 
   6   5  13        5.12        8.25      1.48 o 
   7   5  13        0.57        0.97      1.51 o 
   8   5  13        2.45        3.05      1.93 o 
  -8   6  13        2.76        3.80      3.25 o 
  -7   6  13        8.82        8.56      3.42 o 
  -6   6  13        9.81        8.67      2.67 o 
  -5   6  13        2.49        0.16      2.13 o 
  -4   6  13       79.65       83.84      5.40 o 
  -3   6  13       12.96       13.54      2.86 o 
  -2   6  13        3.03        3.54      2.04 o 
  -1   6  13        8.97       10.17      1.64 o 
   0   6  13        3.66        5.13      1.47 o 
   1   6  13        8.75        8.33      2.00 o 
   2   6  13        3.54        3.87      1.29 o 
   3   6  13       13.14        9.86      2.63 o 
   4   6  13       82.16       71.34      3.08 o 
   5   6  13        2.85        3.31      1.32 o 
   6   6  13        9.41        6.06      1.43 o 
   7   6  13        8.81        8.27      1.69 o 
   8   6  13        2.71        5.46      2.16 o 
  -7   7  13        4.70        8.04      4.16 o 
  -6   7  13        0.88       -0.30      2.40 o 
  -5   7  13        4.86        8.69      2.88 o 
  -4   7  13        8.98       12.69      3.47 o 
  -3   7  13      146.26      149.53      7.44 o 
  -2   7  13        1.69        2.50      1.98 o 
  -1   7  13       39.59       45.33      4.02 o 
   0   7  13       68.23       67.24      3.57 o 
   1   7  13       40.45       37.80      2.73 o 
   2   7  13        1.63        4.12      1.42 o 
   3   7  13      148.37      140.56      5.40 o 
   4   7  13        8.67       10.90      1.60 o 
   5   7  13        4.39        5.84      1.50 o 
   6   7  13        0.80       -1.02      1.16 o 
   7   7  13        4.75        7.28      1.78 o 
  -6   8  13        2.95        3.32      2.89 o 
  -5   8  13        0.10       -0.52      2.51 o 
  -4   8  13       28.07       36.08      9.79 o 
  -3   8  13        8.19       14.57      3.32 o 
  -2   8  13       40.45       46.37      4.36 o 
  -1   8  13        0.04        2.06      1.52 o 
   0   8  13        1.56        1.52      1.50 o 
   1   8  13        0.04        0.57      1.21 o 
   2   8  13       40.87       46.77      4.19 o 
   3   8  13        8.13       12.13      1.96 o 
   4   8  13       29.24       26.61      4.15 o 
   5   8  13        0.12        0.89      1.25 o 
   6   8  13        3.04        4.42      1.59 o 
  -5   9  13        5.59        8.01      3.52 o 
  -4   9  13        0.49       -1.22      2.54 o 
  -3   9  13        7.16        7.49      2.94 o 
  -2   9  13        5.34        6.00      2.78 o 
  -1   9  13       13.79       12.23      2.14 o 
   0   9  13        5.31        2.89      1.63 o 
   1   9  13       14.10       12.93      2.13 o 
   2   9  13        5.40        5.25      1.77 o 
   3   9  13        7.77        8.94      2.30 o 
   4   9  13        0.53        3.84      2.36 o 
   5   9  13        5.44       10.04      2.73 o 
  -3  10  13        4.41        1.96      2.73 o 
  -2  10  13        2.42        0.90      2.40 o 
  -1  10  13        5.86        7.34      3.57 o 
   0  10  13        0.18       -2.25      2.25 o 
   1  10  13        6.13        8.37      2.79 o 
   2  10  13        2.47        7.07      2.96 o 
   3  10  13        4.43        6.01      2.92 o 
   0   0  14        1.95        0.80      1.08 o 
   1   0  14       33.63       27.49      1.82 o 
   2   0  14       34.27       35.42      2.16 o 
   3   0  14       14.45       17.26      1.98 o 
   4   0  14        1.18        1.20      1.00 o 
   5   0  14      102.45       95.51      3.49 o 
   6   0  14        7.04        3.33      1.22 o 
   7   0  14        2.69        4.30      1.49 o 
   8   0  14        0.31        0.98      1.38 o 
   9   0  14        3.00       -0.09      1.67 o 
  -9   1  14        4.85        4.16      1.88 o 
  -8   1  14        0.64       -0.65      1.43 o 
  -7   1  14        9.41       14.57      1.97 o 
  -6   1  14        9.67       12.01      1.70 o 
  -5   1  14       29.48       31.58      2.61 o 
  -4   1  14       31.27       40.30      2.26 o 
  -3   1  14       44.82       43.80      2.00 o 
  -2   1  14       35.60       30.49      2.18 o 
  -1   1  14       15.52       16.03      1.61 o 
   0   1  14       67.28       64.72      3.47 o 
   1   1  14       17.36       16.88      1.44 o 
   2   1  14       37.07       35.04      1.92 o 
   3   1  14       45.88       45.64      2.88 o 
   4   1  14       30.16       30.43      2.00 o 
   5   1  14       29.35       34.56      2.33 o 
   6   1  14       10.63       10.23      1.55 o 
   7   1  14        9.76       10.47      1.76 o 
   8   1  14        0.59        2.75      1.56 o 
   9   1  14        4.65        5.79      2.64 o 
  -9   2  14        1.20       -0.18      1.65 o 
  -8   2  14       23.99       32.49      2.76 o 
  -7   2  14        3.20        3.14      1.42 o 
  -6   2  14       49.81       55.00      3.02 o 
  -5   2  14       23.08       27.39      1.99 o 
  -4   2  14       16.21       16.62      1.54 o 
  -3   2  14        0.10       -0.39      1.01 o 
  -2   2  14        7.52        7.53      1.39 o 
  -1   2  14      215.32      214.79      8.34 o 
   0   2  14        2.03        3.17      0.96 o 
   1   2  14      218.89      194.75      5.09 o 
   2   2  14        8.77        8.07      1.09 o 
   3   2  14        0.20       -0.20      0.76 o 
   4   2  14       16.53       17.08      1.50 o 
   5   2  14       21.72       23.71      1.77 o 
   6   2  14       49.92       48.03      4.03 o 
   7   2  14        3.52        3.12      1.81 o 
   8   2  14       23.52       25.89      3.10 o 
   9   2  14        1.10        0.05      2.36 o 
  -9   3  14        6.62        6.95      2.05 o 
  -8   3  14       13.45       18.87      2.27 o 
  -7   3  14       23.67       31.20      3.67 o 
  -6   3  14        9.06        8.00      1.51 o 
  -5   3  14       54.51       61.44      3.77 o 
  -4   3  14       26.31       30.10      1.86 o 
  -3   3  14      306.37      304.23      8.84 o 
  -2   3  14      151.65      136.61      9.86 o 
  -1   3  14       34.46       36.57      2.37 o 
   0   3  14       78.68       82.09      3.46 o 
   1   3  14       34.74       34.59      2.71 o 
   2   3  14      149.28      139.23      4.34 o 
   3   3  14      304.10      312.10      9.33 o 
   4   3  14       25.66       28.32      3.04 o 
   5   3  14       56.57       54.29      4.20 o 
   6   3  14        8.65        6.53      1.61 o 
   7   3  14       23.52       25.57      2.62 o 
   8   3  14       13.54       17.14      2.52 o 
   9   3  14        6.24       10.50      2.42 o 
  -8   4  14        0.36        0.76      1.48 o 
  -7   4  14        3.76        5.83      1.53 o 
  -6   4  14       36.63       31.51      4.38 o 
  -5   4  14       27.75       26.59      2.75 o 
  -4   4  14       12.37       12.06      1.91 o 
  -3   4  14       34.36       29.38      2.41 o 
  -2   4  14      209.86      203.54      8.61 o 
  -1   4  14       15.64       14.41      2.50 o 
   0   4  14      122.89      110.66      5.72 o 
   1   4  14       16.25       16.87      1.61 o 
   2   4  14      211.53      206.72      7.88 o 
   3   4  14       34.85       32.12      2.34 o 
   4   4  14       12.22        9.38      1.70 o 
   5   4  14       27.03       29.10      2.44 o 
   6   4  14       37.05       28.54      3.00 o 
   7   4  14        3.82        4.33      1.68 o 
   8   4  14        0.27        1.01      1.78 o 
  -8   5  14       18.66       23.26      2.77 o 
  -7   5  14        2.65        0.51      1.53 o 
  -6   5  14       20.26       20.77      3.94 o 
  -5   5  14       13.66       15.09      2.96 o 
  -4   5  14       36.73       35.25      3.68 o 
  -3   5  14       76.34       74.79      4.90 o 
  -2   5  14       56.42       51.87      5.77 o 
  -1   5  14       85.36       78.73      4.86 o 
   0   5  14        0.90       -0.54      1.61 o 
   1   5  14       85.09       70.64      3.31 o 
   2   5  14       58.08       52.68      5.41 o 
   3   5  14       77.05       75.87      3.61 o 
   4   5  14       37.36       32.16      2.52 o 
   5   5  14       14.21       13.38      1.71 o 
   6   5  14       20.63       20.45      1.96 o 
   7   5  14        2.62       -0.40      1.56 o 
   8   5  14       18.92       20.38      3.88 o 
  -7   6  14        3.38        2.84      3.36 o 
  -6   6  14        4.06        1.93      3.22 o 
  -5   6  14        8.53        7.03      2.68 o 
  -4   6  14       26.85       22.54      3.51 o 
  -3   6  14       87.86       98.10      6.97 o 
  -2   6  14       36.14       35.33      3.82 o 
  -1   6  14       19.86       17.97      2.87 o 
   0   6  14        3.55        3.78      1.97 o 
   1   6  14       20.02       16.06      2.31 o 
   2   6  14       35.34       33.98      4.08 o 
   3   6  14       87.98       81.50      3.97 o 
   4   6  14       27.62       24.96      2.42 o 
   5   6  14        8.60        8.94      1.82 o 
   6   6  14        4.13        3.36      1.31 o 
   7   6  14        3.73        0.65      1.37 o 
  -7   7  14        4.70        5.85      4.08 o 
  -6   7  14        1.29        2.66      2.91 o 
  -5   7  14       33.49       39.95      4.52 o 
  -4   7  14       27.44       30.96      3.99 o 
  -3   7  14       23.01       27.48      3.75 o 
  -2   7  14       72.89       71.47      5.15 o 
  -1   7  14       13.29       10.92      2.70 o 
   0   7  14      102.74       97.64      7.00 o 
   1   7  14       13.56       11.16      1.89 o 
   2   7  14       73.52       70.72      3.68 o 
   3   7  14       22.96       21.22      2.51 o 
   4   7  14       27.96       24.26      3.20 o 
   5   7  14       33.47       30.47      4.18 o 
   6   7  14        1.34        1.44      1.36 o 
   7   7  14        4.71        6.42      1.75 o 
  -6   8  14        1.35        1.90      3.19 o 
  -5   8  14       30.07       35.31      4.67 o 
  -4   8  14        1.44       -1.47      2.32 o 
  -3   8  14       33.32       38.17      6.73 o 
  -2   8  14       14.69       19.59      3.51 o 
  -1   8  14       15.60       24.29      3.60 o 
   0   8  14       11.88       14.82      3.78 o 
   1   8  14       15.87       18.74      2.29 o 
   2   8  14       14.88       15.17      2.32 o 
   3   8  14       33.44       34.84      4.17 o 
   4   8  14        1.44        0.85      1.57 o 
   5   8  14       30.96       28.71      4.73 o 
   6   8  14        1.50        2.48      1.77 o 
  -4   9  14        7.99       12.57      3.70 o 
  -3   9  14        5.69        9.15      3.19 o 
  -2   9  14        1.93        2.70      2.55 o 
  -1   9  14       10.30        8.61      2.99 o 
   0   9  14        9.19        7.21      1.99 o 
   1   9  14       10.16       10.97      2.22 o 
   2   9  14        2.04        2.09      1.73 o 
   3   9  14        5.92        7.86      2.17 o 
   4   9  14        8.21        7.56      2.68 o 
  -2  10  14        3.63        4.07      3.17 o 
  -1  10  14        0.93        2.19      2.81 o 
   0  10  14        4.07        2.82      2.73 o 
   1  10  14        1.00        0.79      2.44 o 
   2  10  14        3.80        2.40      2.21 o 
   1   0  15      144.98      121.84      4.49 o 
   2   0  15      253.51      213.98      6.03 o 
   3   0  15      675.12      705.18     17.72 o 
   4   0  15        5.49        3.62      1.12 o 
   5   0  15       10.22        8.80      1.49 o 
   6   0  15        0.51        0.71      1.18 o 
   7   0  15        0.19        0.08      1.55 o 
   8   0  15        3.50        2.64      1.63 o 
   9   0  15       17.79       20.59      2.80 o 
  -9   1  15       11.71       16.14      2.84 o 
  -8   1  15        5.16        6.94      1.96 o 
  -7   1  15       35.92       38.72      2.76 o 
  -6   1  15        5.85        6.83      1.59 o 
  -5   1  15       17.63       21.29      1.95 o 
  -4   1  15      104.88      104.77      4.39 o 
  -3   1  15       56.56       51.67      3.24 o 
  -2   1  15      691.42      660.76     21.67 o 
  -1   1  15       44.39       40.20      2.49 o 
   0   1  15      153.54      129.27      4.46 o 
   1   1  15       43.70       41.41      2.29 o 
   2   1  15      688.44      659.79     16.33 o 
   3   1  15       55.57       49.78      2.71 o 
   4   1  15      107.87      107.40      3.58 o 
   5   1  15       17.40       18.86      1.84 o 
   6   1  15        5.97        5.15      1.44 o 
   7   1  15       36.77       35.00      3.03 o 
   8   1  15        4.83        2.76      2.61 o 
   9   1  15       11.91       15.97      3.07 o 
  -8   2  15       23.42       30.67      4.89 o 
  -7   2  15       26.87       30.39      3.81 o 
  -6   2  15       16.36       20.47      2.43 o 
  -5   2  15       23.61       24.96      2.24 o 
  -4   2  15       35.56       39.42      3.07 o 
  -3   2  15       55.93       56.11      3.43 o 
  -2   2  15       25.27       27.28      2.21 o 
  -1   2  15      372.86      355.84     10.38 o 
   0   2  15      483.48      462.05     10.90 o 
   1   2  15      372.35      328.34      8.10 o 
   2   2  15       24.98       27.47      2.04 o 
   3   2  15       59.40       65.57      2.95 o 
   4   2  15       35.43       36.80      2.05 o 
   5   2  15       23.24       21.71      2.21 o 
   6   2  15       15.13       15.05      2.04 o 
   7   2  15       26.88       21.17      2.58 o 
   8   2  15       23.99       21.15      3.03 o 
  -8   3  15       11.22       11.91      2.08 o 
  -7   3  15       18.62       26.53      2.40 o 
  -6   3  15        4.29        3.77      1.34 o 
  -5   3  15       45.37       49.94      6.97 o 
  -4   3  15       17.70       24.05      2.24 o 
  -3   3  15       66.80       67.96      3.42 o 
  -2   3  15       28.69       25.10      2.17 o 
  -1   3  15      304.33      309.35      8.62 o 
   0   3  15        5.70        2.69      1.06 o 
   1   3  15      304.00      292.76     10.28 o 
   2   3  15       28.18       22.32      2.40 o 
   3   3  15       67.49       72.43      3.15 o 
   4   3  15       17.55       25.39      2.24 o 
   5   3  15       45.66       46.02      3.13 o 
   6   3  15        4.53        3.59      1.55 o 
   7   3  15       18.27       19.52      2.39 o 
   8   3  15       11.09       11.67      2.33 o 
  -8   4  15       30.14       34.23      3.61 o 
  -7   4  15        7.20        5.30      1.72 o 
  -6   4  15       32.00       33.06      4.12 o 
  -5   4  15        1.23       -0.87      1.36 o 
  -4   4  15       41.20       40.54      2.93 o 
  -3   4  15        3.19        5.17      2.04 o 
  -2   4  15       27.80       24.87      2.97 o 
  -1   4  15       48.33       42.74      3.58 o 
   0   4  15        8.01        8.65      2.13 o 
   1   4  15       47.54       40.83      4.42 o 
   2   4  15       29.32       30.20      2.81 o 
   3   4  15        3.05        4.77      1.46 o 
   4   4  15       41.91       42.90      2.79 o 
   5   4  15        1.29        1.25      1.39 o 
   6   4  15       31.57       29.07      2.62 o 
   7   4  15        7.39        8.07      1.99 o 
   8   4  15       30.12       29.79      3.04 o 
  -7   5  15       27.40       30.10      3.83 o 
  -6   5  15        2.38        2.37      2.47 o 
  -5   5  15       18.24       19.22      3.53 o 
  -4   5  15        7.90        6.43      2.52 o 
  -3   5  15        6.28        6.33      2.43 o 
  -2   5  15       51.90       49.19      8.68 o 
  -1   5  15       24.14       17.99      2.84 o 
   0   5  15       20.07       20.93      2.76 o 
   1   5  15       25.52       24.74      2.59 o 
   2   5  15       51.94       48.76      2.74 o 
   3   5  15        6.54        6.25      1.54 o 
   4   5  15        7.76        8.41      2.04 o 
   5   5  15       17.73       17.85      3.57 o 
   6   5  15        2.42        1.27      1.65 o 
   7   5  15       27.49       27.65      4.00 o 
  -7   6  15       14.18       12.46      4.06 o 
  -6   6  15       13.25       13.51      3.96 o 
  -5   6  15        4.22        3.79      2.57 o 
  -4   6  15       12.68       13.69      3.22 o 
  -3   6  15       25.78       28.66      3.82 o 
  -2   6  15        7.45        8.37      2.55 o 
  -1   6  15        1.19        1.87      2.05 o 
   0   6  15        8.52        4.56      1.92 o 
   1   6  15        1.28        1.68      2.03 o 
   2   6  15        7.71        6.74      1.53 o 
   3   6  15       25.33       27.77      2.53 o 
   4   6  15       12.04        9.65      1.82 o 
   5   6  15        4.30        3.16      1.63 o 
   6   6  15       13.48       12.54      2.28 o 
   7   6  15       14.14       14.05      2.46 o 
  -6   7  15        6.15        8.65      4.34 o 
  -5   7  15       11.73       14.75      3.77 o 
  -4   7  15       34.14       34.63      5.20 o 
  -3   7  15        1.83        1.73      2.54 o 
  -2   7  15       13.81       21.40      3.50 o 
  -1   7  15        4.10        1.76      2.36 o 
   0   7  15        0.93        0.15      2.00 o 
   1   7  15        4.26        3.74      2.12 o 
   2   7  15       14.32       19.06      2.28 o 
   3   7  15        2.00        2.68      1.57 o 
   4   7  15       33.43       29.50      3.21 o 
   5   7  15       11.77       14.89      2.32 o 
   6   7  15        6.31        5.48      1.96 o 
  -5   8  15       11.93       12.11      3.94 o 
  -4   8  15       31.07       43.77      4.92 o 
  -3   8  15        9.72       15.43      3.53 o 
  -2   8  15        1.30        2.60      2.59 o 
  -1   8  15       10.12       15.32      3.21 o 
   0   8  15       11.06       11.88      2.84 o 
   1   8  15       10.60       14.73      3.00 o 
   2   8  15        1.24        0.68      1.63 o 
   3   8  15        9.32       13.45      2.58 o 
   4   8  15       31.32       30.63      3.83 o 
   5   8  15       12.32       10.36      2.17 o 
  -4   9  15        6.71        9.03      3.72 o 
  -3   9  15        9.18       13.56      3.77 o 
  -2   9  15       13.42       23.90      4.15 o 
  -1   9  15        9.00       16.28      3.72 o 
   0   9  15        5.27        4.81      2.54 o 
   1   9  15        8.94       20.16      7.11 o 
   2   9  15       13.83       17.54      3.17 o 
   3   9  15        9.14       10.04      3.35 o 
   4   9  15        6.37        6.54      2.05 o 
  -1  10  15        4.57        4.52      3.26 o 
   0  10  15        0.84        3.40      2.92 o 
   1  10  15        4.50        4.82      5.58 o 
   0   0  16      102.49      108.01      5.36 o 
   1   0  16       18.89       22.18      1.86 o 
   2   0  16       12.90       10.19      1.77 o 
   3   0  16        7.62        9.95      1.70 o 
   4   0  16        0.05        0.86      1.30 o 
   5   0  16        4.09        6.17      1.95 o 
   6   0  16       73.77       72.42      4.73 o 
   7   0  16       25.90       24.65      2.42 o 
   8   0  16        1.10        2.80      1.73 o 
  -8   1  16       17.89       23.23      2.62 o 
  -7   1  16       14.56       18.10      2.52 o 
  -6   1  16       30.53       39.33      2.65 o 
  -5   1  16       78.49       82.46      4.09 o 
  -4   1  16       23.05       19.15      2.34 o 
  -3   1  16        4.50        4.89      1.57 o 
  -2   1  16       58.60       66.43      3.25 o 
  -1   1  16      135.32      134.07      4.78 o 
   0   1  16       47.25       49.13      2.53 o 
   1   1  16      129.38      124.10      3.92 o 
   2   1  16       58.58       61.33      3.00 o 
   3   1  16        4.62        5.08      1.37 o 
   4   1  16       23.24       20.71      2.18 o 
   5   1  16       79.06       77.11      3.20 o 
   6   1  16       31.15       33.66      2.44 o 
   7   1  16       14.31       13.98      2.56 o 
   8   1  16       17.77       22.03      3.10 o 
  -8   2  16        3.68        7.46      2.15 o 
  -7   2  16       28.41       34.54      2.97 o 
  -6   2  16       46.84       55.78      5.02 o 
  -5   2  16       11.93       14.59      2.49 o 
  -4   2  16       57.66       59.93      4.13 o 
  -3   2  16       25.20       29.08      2.40 o 
  -2   2  16       14.53       16.18      1.88 o 
  -1   2  16       10.71       11.89      1.69 o 
   0   2  16       12.14       14.14      1.58 o 
   1   2  16       11.65       10.34      1.78 o 
   2   2  16       13.72       14.56      1.70 o 
   3   2  16       24.32       24.03      2.04 o 
   4   2  16       57.67       52.36      3.87 o 
   5   2  16       11.15       12.14      1.87 o 
   6   2  16       46.90       49.27      3.18 o 
   7   2  16       28.66       26.74      2.79 o 
   8   2  16        3.77        5.94      2.17 o 
  -8   3  16       14.08       19.86      2.74 o 
  -7   3  16        9.45       15.90      2.38 o 
  -6   3  16        4.01        9.04      2.21 o 
  -5   3  16        1.52        2.08      2.68 o 
  -4   3  16       34.19       38.66      3.21 o 
  -3   3  16       55.48       59.21      3.35 o 
  -2   3  16        3.02        3.23      1.37 o 
  -1   3  16       30.56       31.07      2.41 o 
   0   3  16      104.14       89.14      5.03 o 
   1   3  16       29.98       25.39      2.66 o 
   2   3  16        2.44        3.03      1.76 o 
   3   3  16       55.72       58.34      5.06 o 
   4   3  16       34.02       37.93      4.32 o 
   5   3  16        1.65        3.13      1.42 o 
   6   3  16        4.19        5.90      1.67 o 
   7   3  16        9.31       12.47      2.23 o 
   8   3  16       14.05       13.31      2.60 o 
  -7   4  16       10.17       10.06      2.82 o 
  -6   4  16        7.83        7.21      2.18 o 
  -5   4  16       12.53       11.36      2.28 o 
  -4   4  16        7.66       10.62      2.67 o 
  -3   4  16       57.38       53.76      5.12 o 
  -2   4  16        2.38        4.01      1.97 o 
  -1   4  16       22.51       16.92      2.74 o 
   0   4  16       51.15       46.50      4.21 o 
   1   4  16       23.32       19.76      2.45 o 
   2   4  16        2.30        1.84      1.48 o 
   3   4  16       55.69       51.47      3.72 o 
   4   4  16        7.51        9.33      1.81 o 
   5   4  16       12.44       11.69      1.94 o 
   6   4  16        7.65        8.30      1.99 o 
   7   4  16       10.15       14.30      2.32 o 
  -7   5  16        2.97        9.75      3.44 o 
  -6   5  16        0.78        0.01      2.55 o 
  -5   5  16       18.94       23.25      3.94 o 
  -4   5  16       40.67       40.95      6.67 o 
  -3   5  16       11.67       10.88      2.68 o 
  -2   5  16       54.35       47.07     12.29 o 
  -1   5  16       10.08        6.61      2.39 o 
   0   5  16        9.33        9.38      2.43 o 
   1   5  16        9.56        7.83      2.29 o 
   2   5  16       53.74       53.74      3.72 o 
   3   5  16       11.07        9.07      2.23 o 
   4   5  16       40.31       40.77      4.73 o 
   5   5  16       18.47       18.26      3.21 o 
   6   5  16        0.79        0.27      1.68 o 
   7   5  16        3.14        5.72      2.08 o 
  -6   6  16       14.11       15.80      4.39 o 
  -5   6  16        9.11       11.58      3.17 o 
  -4   6  16       15.23       14.55      3.28 o 
  -3   6  16       23.95       30.38      3.85 o 
  -2   6  16       16.38       17.30      3.12 o 
  -1   6  16        5.51        6.75      2.65 o 
   0   6  16        2.68        1.38      2.00 o 
   1   6  16        5.28        7.12      2.38 o 
   2   6  16       15.60       17.57      2.56 o 
   3   6  16       24.52       24.96      5.46 o 
   4   6  16       14.68       13.80      2.16 o 
   5   6  16        9.34        9.51      2.01 o 
   6   6  16       14.27       13.61      2.88 o 
  -5   7  16       13.70       13.06      3.79 o 
  -4   7  16        2.45        4.48      3.04 o 
  -3   7  16       11.94       14.23      4.21 o 
  -2   7  16       32.36       37.56      4.31 o 
  -1   7  16        1.98        2.84      2.27 o 
   0   7  16        8.63       12.37      2.88 o 
   1   7  16        2.33        2.45      2.21 o 
   2   7  16       32.47       32.60      3.81 o 
   3   7  16       11.44       14.41      2.94 o 
   4   7  16        2.36        4.08      1.66 o 
   5   7  16       13.37       12.74      2.29 o 
  -4   8  16       25.54       31.22      4.46 o 
  -3   8  16        1.34        0.24      2.71 o 
  -2   8  16        8.68       12.44      3.48 o 
  -1   8  16        3.48        6.01      2.97 o 
   0   8  16        5.15        6.37      2.72 o 
   1   8  16        3.32        3.53      2.51 o 
   2   8  16        8.76       10.63      3.08 o 
   3   8  16        1.30        1.44      1.72 o 
   4   8  16       25.10       24.13      3.20 o 
  -3   9  16        0.02        1.03      3.16 o 
  -2   9  16        4.36        3.12      5.30 o 
  -1   9  16       16.89       15.20      3.50 o 
   0   9  16        3.50        8.41      3.07 o 
   1   9  16       16.96       19.29      3.93 o 
   2   9  16        4.21        7.78      2.91 o 
   3   9  16        0.03        0.69      1.82 o 
   1   0  17       72.65       67.71      3.00 o 
   2   0  17        5.08        7.11      1.54 o 
   3   0  17       11.78       10.85      1.94 o 
   4   0  17       77.03       88.46      5.38 o 
   5   0  17        6.85        7.21      1.80 o 
   6   0  17        2.90        1.81      1.79 o 
   7   0  17        2.68        3.18      1.94 o 
   8   0  17       26.57       33.92      3.05 o 
  -8   1  17        2.65        4.40      1.89 o 
  -7   1  17        9.66        7.89      2.15 o 
  -6   1  17       11.88       12.01      2.28 o 
  -5   1  17       49.41       57.80      5.61 o 
  -4   1  17       17.26       17.34      2.38 o 
  -3   1  17       41.60       46.97      3.26 o 
  -2   1  17        9.96       11.30      1.65 o 
  -1   1  17       15.39       11.70      1.69 o 
   0   1  17        7.93        6.02      1.30 o 
   1   1  17       14.39       11.76      1.63 o 
   2   1  17       10.62       10.79      1.54 o 
   3   1  17       41.95       49.84      3.60 o 
   4   1  17       18.12       17.03      2.02 o 
   5   1  17       49.91       57.84      3.64 o 
   6   1  17       12.01       14.21      3.40 o 
   7   1  17        9.89       10.40      2.50 o 
   8   1  17        2.43        0.41      2.20 o 
  -8   2  17       10.74       16.31      3.09 o 
  -7   2  17       18.43       19.59      2.97 o 
  -6   2  17       22.94       24.97      3.10 o 
  -5   2  17        4.96        5.77      1.87 o 
  -4   2  17        9.27        9.77      2.09 o 
  -3   2  17       51.25       56.90      3.65 o 
  -2   2  17       34.08       46.24      2.91 o 
  -1   2  17       44.04       40.55      2.83 o 
   0   2  17       77.67       59.86      3.03 o 
   1   2  17       42.65       41.72      2.44 o 
   2   2  17       34.48       39.60      2.47 o 
   3   2  17       51.83       48.47      3.69 o 
   4   2  17        9.75       11.26      2.43 o 
   5   2  17        5.05        7.79      2.33 o 
   6   2  17       22.87       18.46      3.04 o 
   7   2  17       18.31       17.55      2.49 o 
   8   2  17       10.77       15.67      2.69 o 
  -7   3  17       18.67       23.66      3.19 o 
  -6   3  17       26.54       29.82      3.47 o 
  -5   3  17        2.65        1.65      1.68 o 
  -4   3  17        7.31        7.23      2.01 o 
  -3   3  17       68.05       76.73      3.89 o 
  -2   3  17        1.51        1.24      1.41 o 
  -1   3  17       60.92       60.54      4.23 o 
   0   3  17       10.75        9.89      2.24 o 
   1   3  17       61.47       53.00      3.58 o 
   2   3  17        1.50        3.37      1.79 o 
   3   3  17       68.13       68.69      4.81 o 
   4   3  17        7.21        7.72      2.27 o 
   5   3  17        2.78        2.59      1.92 o 
   6   3  17       26.75       24.47      2.54 o 
   7   3  17       18.42       22.05      2.71 o 
  -7   4  17       12.84       16.87      2.91 o 
  -6   4  17       13.74       13.07      3.90 o 
  -5   4  17       11.82        7.26      3.20 o 
  -4   4  17       20.15       20.17      3.86 o 
  -3   4  17       32.70       29.85      3.77 o 
  -2   4  17       37.03       39.64      3.77 o 
  -1   4  17       32.60       29.41      3.26 o 
   0   4  17       15.42       17.26      2.68 o 
   1   4  17       33.71       28.72      2.90 o 
   2   4  17       37.64       33.31      3.62 o 
   3   4  17       32.50       28.92      3.14 o 
   4   4  17       20.20       18.12      3.25 o 
   5   4  17       11.41       11.50      2.73 o 
   6   4  17       13.67       14.37      2.27 o 
   7   4  17       12.67       16.92      2.55 o 
  -6   5  17       31.04       24.09      4.27 o 
  -5   5  17       14.53       15.91      3.78 o 
  -4   5  17       24.01       26.15      3.69 o 
  -3   5  17        5.51        7.72      2.47 o 
  -2   5  17       30.54       32.53      5.05 o 
  -1   5  17        0.95        0.86      1.91 o 
   0   5  17       99.61       87.69      9.75 o 
   1   5  17        0.86        0.44      1.87 o 
   2   5  17       31.37       32.38      3.04 o 
   3   5  17        5.43        5.07      2.05 o 
   4   5  17       23.94       24.97      3.22 o 
   5   5  17       14.52       14.39      2.82 o 
   6   5  17       30.88       36.97      3.22 o 
  -6   6  17        1.40        2.75      3.59 o 
  -5   6  17        8.48        9.03      3.68 o 
  -4   6  17       12.66       17.68      3.59 o 
  -3   6  17       36.09       28.40      4.20 o 
  -2   6  17       13.67       18.45      3.50 o 
  -1   6  17        6.10        4.96      2.45 o 
   0   6  17        0.32       -0.27      1.85 o 
   1   6  17        6.13        7.33      3.83 o 
   2   6  17       13.61       15.09      3.07 o 
   3   6  17       36.40       35.39      3.54 o 
   4   6  17       12.39       11.90      2.73 o 
   5   6  17        8.65       10.05      2.09 o 
   6   6  17        1.39        0.35      1.75 o 
  -5   7  17        3.11        4.01      3.42 o 
  -4   7  17        6.60       11.14      3.41 o 
  -3   7  17       24.92       26.07      5.52 o 
  -2   7  17       16.11       18.90      3.57 o 
  -1   7  17        5.38        4.61      2.90 o 
   0   7  17        0.59        0.81      2.31 o 
   1   7  17        5.36        3.33      2.41 o 
   2   7  17       16.52       12.96      3.21 o 
   3   7  17       24.69       26.38      3.27 o 
   4   7  17        6.23        7.17      2.61 o 
   5   7  17        2.92        3.79      1.85 o 
  -3   8  17        6.22       10.87      4.17 o 
  -2   8  17       19.93       27.22      4.47 o 
  -1   8  17        5.14        5.03      3.00 o 
   0   8  17       26.77       31.72      5.13 o 
   1   8  17        5.36        6.69      4.03 o 
   2   8  17       19.32       24.62      3.93 o 
   3   8  17        5.92        6.13      2.80 o 
  -1   9  17        5.29       11.36      3.63 o 
   0   9  17        0.95        2.39      3.65 o 
   1   9  17        5.12        4.47      2.97 o 
   0   0  18       25.39       22.74      2.74 o 
   1   0  18       14.32       15.72      1.72 o 
   2   0  18       65.41       64.48      3.50 o 
   3   0  18        0.12       -0.23      1.28 o 
   4   0  18        6.66        8.92      1.87 o 
   5   0  18       20.90       26.30      2.79 o 
   6   0  18       16.29       20.27      2.74 o 
   7   0  18      105.33      123.19      5.82 o 
  -7   1  18        2.64        4.90      2.27 o 
  -6   1  18       39.23       42.31      3.72 o 
  -5   1  18       13.14       17.65      2.57 o 
  -4   1  18        1.72        1.75      2.28 o 
  -3   1  18       27.14       32.86      2.99 o 
  -2   1  18       70.32       67.96      3.90 o 
  -1   1  18       14.66       15.49      1.75 o 
   0   1  18        3.98        2.67      1.17 o 
   1   1  18       14.24       14.60      1.85 o 
   2   1  18       69.16       67.14      3.26 o 
   3   1  18       26.98       32.34      2.50 o 
   4   1  18        1.76        2.81      1.37 o 
   5   1  18       13.00       10.33      2.55 o 
   6   1  18       39.45       42.80      4.80 o 
   7   1  18        2.63        4.98      3.07 o 
  -7   2  18        8.89       12.55      4.22 o 
  -6   2  18        2.52        4.25      2.06 o 
  -5   2  18       25.12       31.12      3.27 o 
  -4   2  18       76.93       78.32      4.80 o 
  -3   2  18        3.06        3.71      1.73 o 
  -2   2  18       26.92       27.76      2.41 o 
  -1   2  18       44.59       46.93      2.94 o 
   0   2  18       12.12       15.72      1.79 o 
   1   2  18       44.80       44.43      2.62 o 
   2   2  18       27.79       28.61      2.91 o 
   3   2  18        3.01        2.65      1.74 o 
   4   2  18       75.34       73.68      7.56 o 
   5   2  18       24.98       29.79      3.41 o 
   6   2  18        2.44        4.71      2.58 o 
   7   2  18        9.10        9.48      2.64 o 
  -7   3  18        1.84        6.03      2.50 o 
  -6   3  18        6.85       10.60      2.59 o 
  -5   3  18       34.71       41.40      4.03 o 
  -4   3  18       16.09       17.58      2.71 o 
  -3   3  18       38.29       39.31      3.61 o 
  -2   3  18        1.45        1.71      1.89 o 
  -1   3  18       26.53       29.84      3.53 o 
   0   3  18        0.43       -0.85      1.46 o 
   1   3  18       25.96       25.06      2.76 o 
   2   3  18        1.53        2.54      1.81 o 
   3   3  18       37.24       34.79      3.23 o 
   4   3  18       16.28       17.39      2.77 o 
   5   3  18       34.55       34.76      3.55 o 
   6   3  18        7.03        8.08      2.62 o 
   7   3  18        1.92        0.37      2.45 o 
  -6   4  18        0.15       -1.66      2.55 o 
  -5   4  18       10.94        9.47      3.59 o 
  -4   4  18       34.13       31.09      4.69 o 
  -3   4  18       23.81       32.92      3.64 o 
  -2   4  18       11.66       11.81      2.67 o 
  -1   4  18        3.87        2.25      1.98 o 
   0   4  18        2.03        3.81      2.01 o 
   1   4  18        3.87        1.55      1.78 o 
   2   4  18       11.20        7.72      2.20 o 
   3   4  18       23.80       27.16      3.12 o 
   4   4  18       34.63       32.13      3.38 o 
   5   4  18       11.06       12.87      2.95 o 
   6   4  18        0.14        0.43      2.37 o 
  -6   5  18        3.75        0.65      2.80 o 
  -5   5  18        2.24        6.43      3.19 o 
  -4   5  18        9.88        9.78      3.50 o 
  -3   5  18        6.84       10.32      3.78 o 
  -2   5  18       27.85       30.31      9.86 o 
  -1   5  18       22.73       25.53      3.58 o 
   0   5  18        5.26        4.14      2.28 o 
   1   5  18       23.20       26.39      3.42 o 
   2   5  18       28.26       28.73      3.79 o 
   3   5  18        7.18        9.27      2.93 o 
   4   5  18        9.86       12.70      2.73 o 
   5   5  18        2.02        3.25      2.36 o 
   6   5  18        3.88        4.41      2.44 o 
  -5   6  18        1.23       -0.01      3.54 o 
  -4   6  18        8.31        9.20      3.12 o 
  -3   6  18        2.22        1.01      2.51 o 
  -2   6  18        5.98        8.32      2.99 o 
  -1   6  18       17.65       17.70      3.48 o 
   0   6  18        1.05        0.97      2.07 o 
   1   6  18       18.22       22.64      3.59 o 
   2   6  18        6.04        7.48      2.80 o 
   3   6  18        2.32        3.35      2.08 o 
   4   6  18        8.21        7.77      2.51 o 
   5   6  18        1.31        1.22      2.34 o 
  -4   7  18        3.62        2.48      3.11 o 
  -3   7  18        3.60        9.57      3.36 o 
  -2   7  18        3.65        1.94      2.74 o 
  -1   7  18        1.61        1.13      2.50 o 
   0   7  18       15.51       13.97      3.16 o 
   1   7  18        1.66        1.20      2.36 o 
   2   7  18        3.64        2.04      2.69 o 
   3   7  18        3.74        2.95      2.66 o 
   4   7  18        3.75        4.69      2.57 o 
  -2   8  18        3.08        1.63      3.17 o 
  -1   8  18        5.77       15.05      3.73 o 
   0   8  18        0.10       -2.06      2.48 o 
   1   8  18        5.71        5.04      2.91 o 
   2   8  18        3.08        3.58      2.94 o 
   1   0  19       41.76       50.82      3.12 o 
   2   0  19       10.51       12.78      2.00 o 
   3   0  19        1.56        2.95      1.48 o 
   4   0  19        0.04       -0.51      1.41 o 
   5   0  19        0.07        0.70      1.58 o 
   6   0  19        4.30        4.60      2.08 o 
   7   0  19        1.03       -1.99      2.54 o 
  -7   1  19        1.26        2.00      2.26 o 
  -6   1  19        1.83        1.76      1.99 o 
  -5   1  19        4.38        7.47      2.21 o 
  -4   1  19        6.62        8.55      2.07 o 
  -3   1  19        5.58       11.02      3.43 o 
  -2   1  19       63.96       60.67      3.79 o 
  -1   1  19        3.24        4.62      1.39 o 
   0   1  19       37.91       41.57      2.58 o 
   1   1  19        3.55        3.01      1.40 o 
   2   1  19       63.71       61.61      3.40 o 
   3   1  19        5.17        9.08      1.72 o 
   4   1  19        6.54        8.91      2.37 o 
   5   1  19        4.19        3.53      2.25 o 
   6   1  19        1.85        3.81      2.53 o 
   7   1  19        1.30        2.46      2.49 o 
  -6   2  19        1.58        0.41      1.85 o 
  -5   2  19        2.90        6.29      2.33 o 
  -4   2  19       11.09       16.37      3.76 o 
  -3   2  19       26.27       27.04      2.84 o 
  -2   2  19       15.35       17.82      2.48 o 
  -1   2  19       17.45       19.46      2.16 o 
   0   2  19       21.09       19.63      2.14 o 
   1   2  19       17.77       19.86      2.96 o 
   2   2  19       15.39       17.03      2.69 o 
   3   2  19       26.60       27.90      3.13 o 
   4   2  19       11.03       13.52      2.70 o 
   5   2  19        3.23        5.17      2.28 o 
   6   2  19        1.61        1.49      2.18 o 
  -6   3  19       21.11       22.81      3.15 o 
  -5   3  19        2.50        3.22      2.13 o 
  -4   3  19        1.59        0.26      1.70 o 
  -3   3  19        2.28        2.69      2.69 o 
  -2   3  19       22.37       32.87      3.70 o 
  -1   3  19       17.67       16.77      2.74 o 
   0   3  19       55.89       57.34      4.32 o 
   1   3  19       18.04       14.28      2.78 o 
   2   3  19       23.34       32.46      3.24 o 
   3   3  19        2.14        2.63      1.95 o 
   4   3  19        1.66        4.69      2.26 o 
   5   3  19        2.61        3.24      2.14 o 
   6   3  19       21.18       20.47      4.23 o 
  -6   4  19        4.01        8.12      3.76 o 
  -5   4  19       21.45       22.11      4.59 o 
  -4   4  19        0.28        3.48      3.05 o 
  -3   4  19        0.57       -0.05      2.62 o 
  -2   4  19        1.26        1.80      2.72 o 
  -1   4  19       15.17       14.40      2.77 o 
   0   4  19        5.99        9.01      3.40 o 
   1   4  19       15.34       14.81      2.79 o 
   2   4  19        1.39        2.05      1.83 o 
   3   4  19        0.63        1.65      1.99 o 
   4   4  19        0.31        2.66      2.30 o 
   5   4  19       21.28       22.65      3.41 o 
   6   4  19        3.90        8.36      2.88 o 
  -5   5  19        0.93        0.02      2.52 o 
  -4   5  19        7.39        9.01      3.34 o 
  -3   5  19        1.70        0.72      2.23 o 
  -2   5  19        0.92        1.03      2.17 o 
  -1   5  19       12.24        6.97      2.57 o 
   0   5  19       16.65       12.07      2.83 o 
   1   5  19       12.40       10.42      4.49 o 
   2   5  19        0.83        3.64      2.40 o 
   3   5  19        1.67        2.65      2.17 o 
   4   5  19        7.10        8.05      2.53 o 
   5   5  19        0.85       -0.22      2.33 o 
  -4   6  19        2.38        4.30      3.70 o 
  -3   6  19        8.31       10.28      3.82 o 
  -2   6  19       21.57       24.30      3.78 o 
  -1   6  19        2.87        6.55      2.57 o 
   0   6  19       24.74       20.22      3.44 o 
   1   6  19        2.69        3.56      2.48 o 
   2   6  19       21.43       21.95      6.42 o 
   3   6  19        8.33        9.75      3.13 o 
   4   6  19        2.31        2.77      2.28 o 
  -3   7  19        1.51        3.49      3.32 o 
  -2   7  19        3.18        5.56      2.92 o 
  -1   7  19       24.79       26.93      4.18 o 
   0   7  19        0.09        0.91      2.56 o 
   1   7  19       24.77       28.72      4.21 o 
   2   7  19        3.17        4.57      2.97 o 
   3   7  19        1.35        1.95      2.85 o 
   0   0  20      222.97      223.99     13.75 o 
   1   0  20       23.55       25.52      2.50 o 
   2   0  20        1.50        0.72      1.27 o 
   3   0  20        3.22        5.23      1.70 o 
   4   0  20        1.12        2.59      1.72 o 
   5   0  20       11.50        9.19      2.51 o 
   6   0  20        0.92        2.92      2.98 o 
  -6   1  20        1.42        1.57      2.09 o 
  -5   1  20        8.37        7.87      2.31 o 
  -4   1  20        4.00        2.52      2.77 o 
  -3   1  20        2.16        2.29      1.57 o 
  -2   1  20        3.32        1.77      1.55 o 
  -1   1  20       51.85       51.09      3.21 o 
   0   1  20        4.84        4.65      1.59 o 
   1   1  20       51.72       51.83      3.30 o 
   2   1  20        3.39        2.29      1.42 o 
   3   1  20        2.09        3.12      2.22 o 
   4   1  20        3.80        5.82      2.15 o 
   5   1  20        8.26       11.95      2.92 o 
   6   1  20        1.35        2.56      2.37 o 
  -6   2  20       14.77       18.75      3.03 o 
  -5   2  20        3.35        2.88      2.05 o 
  -4   2  20        5.20        6.90      2.16 o 
  -3   2  20       20.80       20.78      2.75 o 
  -2   2  20       26.76       32.16      3.03 o 
  -1   2  20       16.42       20.08      2.11 o 
   0   2  20       21.81       24.43      3.30 o 
   1   2  20       16.28       20.97      3.60 o 
   2   2  20       26.30       31.54      3.35 o 
   3   2  20       20.80       22.11      2.99 o 
   4   2  20        5.22        2.76      2.31 o 
   5   2  20        3.19        3.27      2.42 o 
   6   2  20       14.60       17.69      3.28 o 
  -5   3  20        5.08        5.46      3.47 o 
  -4   3  20       19.05       28.28      4.65 o 
  -3   3  20        7.47       14.19      3.92 o 
  -2   3  20       44.77       40.85      4.05 o 
  -1   3  20       10.32        9.30      2.84 o 
   0   3  20        1.19        1.78      2.02 o 
   1   3  20        9.93        8.94      2.57 o 
   2   3  20       44.77       48.41      3.90 o 
   3   3  20        7.13        9.20      2.48 o 
   4   3  20       19.20       19.87      3.09 o 
   5   3  20        4.96        7.17      2.52 o 
  -5   4  20       12.76       19.60      4.24 o 
  -4   4  20        7.89       13.27      3.81 o 
  -3   4  20       40.34       40.20      5.25 o 
  -2   4  20        1.97        1.88      2.30 o 
  -1   4  20        2.87        4.42      2.71 o 
   0   4  20        0.32       -0.35      1.85 o 
   1   4  20        2.77        2.92      2.66 o 
   2   4  20        1.85        1.74      2.35 o 
   3   4  20       40.04       32.24      4.52 o 
   4   4  20        7.71        6.04      2.50 o 
   5   4  20       12.38       14.89      3.20 o 
  -3   5  20        8.31       11.47      3.21 o 
  -2   5  20        2.20        1.58      2.17 o 
  -1   5  20        1.54        1.05      2.06 o 
   0   5  20        5.74        6.53      2.97 o 
   1   5  20        1.49       -1.34      2.31 o 
   2   5  20        2.03        1.79      2.36 o 
   3   5  20        8.46        8.65      2.55 o 
   4   5  20       22.33       23.40      3.27 o 
  -3   6  20       13.00       15.36      3.62 o 
  -2   6  20       22.49       27.33      4.00 o 
  -1   6  20        2.92        1.71      2.50 o 
   0   6  20        0.09        0.09      2.52 o 
   1   6  20        2.71        1.22      2.58 o 
   2   6  20       22.71       23.95      3.94 o 
   3   6  20       12.75       16.84      3.65 o 
  -1   7  20        2.47        3.77      3.50 o 
   0   7  20        2.03        0.47      2.86 o 
   1   7  20        2.58        1.78      3.34 o 
   1   0  21       64.13       59.30      3.57 o 
   2   0  21        2.52        3.87      1.58 o 
   3   0  21       18.08       23.89      2.66 o 
   4   0  21        0.47        1.33      1.58 o 
   5   0  21        4.73        3.60      2.60 o 
  -5   1  21        5.41        6.60      2.28 o 
  -4   1  21        3.52        6.31      2.15 o 
  -3   1  21        4.89        4.74      1.88 o 
  -2   1  21        8.16       10.20      1.95 o 
  -1   1  21       11.35       12.68      2.07 o 
   0   1  21        5.05        5.47      1.72 o 
   1   1  21       11.54       10.00      1.99 o 
   2   1  21        8.30       12.22      2.85 o 
   3   1  21        4.92        7.50      2.73 o 
   4   1  21        3.78        2.09      2.25 o 
   5   1  21        5.45       11.17      2.80 o 
  -5   2  21        1.60        3.20      2.05 o 
  -4   2  21       12.87       17.81      2.76 o 
  -3   2  21        2.23        5.44      2.07 o 
  -2   2  21        2.28        0.10      2.36 o 
  -1   2  21        1.42        0.75      1.96 o 
   0   2  21       29.60       32.02      3.86 o 
   1   2  21        1.44        3.10      2.17 o 
   2   2  21        2.42        3.14      2.29 o 
   3   2  21        2.21        2.61      2.08 o 
   4   2  21       12.83       18.30      3.09 o 
   5   2  21        1.68        3.88      2.52 o 
  -5   3  21        1.83        5.19      3.06 o 
  -4   3  21        0.06        1.27      2.93 o 
  -3   3  21        4.31        1.87      2.95 o 
  -2   3  21        2.87        2.84      3.14 o 
  -1   3  21       15.64       17.93      3.14 o 
   0   3  21        8.32       12.96      3.03 o 
   1   3  21       15.74       15.32      4.63 o 
   2   3  21        2.99        2.37      2.45 o 
   3   3  21        4.42        6.19      2.23 o 
   4   3  21        0.07       -0.29      2.10 o 
   5   3  21        1.61        5.03      2.79 o 
  -4   4  21        8.00        9.37      3.86 o 
  -3   4  21        1.54       -0.93      2.58 o 
  -2   4  21        9.11       10.76      4.62 o 
  -1   4  21        4.07        3.84      2.40 o 
   0   4  21       20.89       20.86      5.42 o 
   1   4  21        4.06        3.34      2.25 o 
   2   4  21        8.98       11.58      3.18 o 
   3   4  21        1.51        0.88      2.25 o 
   4   4  21        8.10        7.34      2.47 o 
  -3   5  21        3.11        5.03      3.26 o 
  -2   5  21        3.89        2.86      2.66 o 
  -1   5  21       11.87       11.34      2.95 o 
   0   5  21        0.05       -1.18      2.11 o 
   1   5  21       11.88        8.02      2.92 o 
   2   5  21        3.75        2.09      2.61 o 
   3   5  21        3.20        4.04      2.90 o 
  -1   6  21        1.61        1.25      2.73 o 
   0   6  21       10.82       10.38      3.23 o 
   1   6  21        1.59        1.99      2.95 o 
   0   0  22       75.08       67.27      5.89 o 
   1   0  22       26.88       29.29      2.76 o 
   2   0  22       10.72       13.18      2.15 o 
   3   0  22        2.47        3.97      1.80 o 
   4   0  22        8.24        8.89      3.04 o 
  -4   1  22        0.28        1.78      1.72 o 
  -3   1  22       13.71       11.95      2.49 o 
  -2   1  22       17.94       19.11      2.40 o 
  -1   1  22       24.55       28.64      3.08 o 
   0   1  22        8.23       11.00      2.11 o 
   1   1  22       24.97       28.34      3.85 o 
   2   1  22       18.10       16.44      3.55 o 
   3   1  22       13.70       16.71      3.29 o 
   4   1  22        0.27       -0.99      2.35 o 
  -4   2  22        5.71        7.37      2.35 o 
  -3   2  22        9.29       11.84      3.55 o 
  -2   2  22        1.49        1.64      2.39 o 
  -1   2  22        8.64        9.32      3.30 o 
   0   2  22       34.34       33.74      3.92 o 
   1   2  22        8.98        9.06      2.73 o 
   2   2  22        1.44        1.16      2.21 o 
   3   2  22        9.22        8.95      3.08 o 
   4   2  22        5.66        8.31      3.07 o 
  -3   3  22        0.42        2.39      2.91 o 
  -2   3  22        3.40       -0.93      2.35 o 
  -1   3  22        0.65        1.60      2.25 o 
   0   3  22       13.33       14.31      3.18 o 
   1   3  22        0.71       -0.19      2.09 o 
   2   3  22        3.53        0.63      2.37 o 
   3   3  22        0.41        1.12      2.14 o 
   4   3  22        4.17        6.14      5.78 o 
  -3   4  22       14.05       20.86      4.67 o 
  -2   4  22        5.65        2.07      2.66 o 
  -1   4  22        4.15        4.50      2.54 o 
   0   4  22        0.52        0.72      2.22 o 
   1   4  22        4.02        4.97      2.58 o 
   2   4  22        5.83        7.90      2.91 o 
   3   4  22       14.08       14.15      3.22 o 
  -1   5  22        6.52        9.95      3.31 o 
   0   5  22        5.48        7.57      2.88 o 
   1   5  22        6.50        6.90      2.80 o 
   1   0  23        7.09        8.45      2.04 o 
   2   0  23        0.73        1.32      1.63 o 
   3   0  23        3.41        8.92      2.96 o 
  -3   1  23        3.54        3.08      2.85 o 
  -2   1  23        2.81        3.22      1.74 o 
  -1   1  23        2.41        3.38      1.92 o 
   0   1  23        0.28       -1.11      2.28 o 
   1   1  23        2.56        1.72      2.35 o 
   2   1  23        2.88        2.73      2.93 o 
   3   1  23        3.59        6.00      2.70 o 
  -3   2  23        2.46        7.22      3.03 o 
  -2   2  23        7.74        9.42      3.36 o 
  -1   2  23        7.96       12.21      3.57 o 
   0   2  23        1.11        0.87      2.09 o 
   1   2  23        7.62        8.28      2.83 o 
   2   2  23        7.64       12.38      4.29 o 
   3   2  23        2.42        2.08      2.57 o 
  -2   3  23        7.60       14.35      3.63 o 
  -1   3  23       10.87       13.90      3.90 o 
   0   3  23        0.85       -0.50      2.06 o 
   1   3  23       10.87       16.33      3.39 o 
   2   3  23        7.46        5.11      2.73 o 
   0   0  24        8.57       15.70      3.90 o 
   1   0  24        2.52        4.76      2.00 o 
  -1   1  24        1.01        1.45      2.71 o 
   0   1  24        3.17        2.85      3.01 o 
   1   1  24        1.09        2.34      2.34 o 
                                                 
