# Supplementary material for: Spontaneous resolution and crystal structure of (2S)-2-(3-nitro­phen­yl)-3-phenyl-2,3,5,6-tetra­hydro-4H-1,3-thia­zin-4-one; crystal structure of rac-2-(4-nitro­phen­yl)-3-phenyl-2,3,5,6-tetra­hydro-4H-1,3-thia­zin-4-one
Source: Acta Crystallogr E Crystallogr Commun. 2018 Mar 6;74(Pt 4):454–7. doi: 10.1107/S2056989018003444 (PMC5946966; doi:10.1107/S2056989018003444)
Supplement: Supplementary file 5 [file e-74-00454-2sup5.mol]

  ACD/Labs01301809092D

 22 24  0  0  1  0  0  0  0  0  2 V2000
   14.2742  -13.9437    0.0000 C   0  0  0  0  0  0  0  0  0  0  0  0
   14.2742  -18.2813    0.0000 C   0  0  0  0  0  0  0  0  0  0  0  0
   21.7874  -13.9437    0.0000 N   0  0  0  0  0  0  0  0  0  0  0  0
   21.7874  -18.2813    0.0000 C   0  0  0  0  0  0  0  0  0  0  0  0
   18.0306  -11.7749    0.0000 C   0  0  0  0  0  0  0  0  0  0  0  0
   18.0306  -20.4501    0.0000 S   0  0  0  0  0  0  0  0  0  0  0  0
   18.0304   -7.5924    0.0000 O   0  0  0  0  0  0  0  0  0  0  0  0
   25.5438  -11.7749    0.0000 C   0  0  0  0  0  0  0  0  0  0  0  0
   25.5438   -7.4373    0.0000 C   0  0  0  0  0  0  0  0  0  0  0  0
   29.3005  -13.9436    0.0000 C   0  0  0  0  0  0  0  0  0  0  0  0
   29.3005   -5.2685    0.0000 C   0  0  0  0  0  0  0  0  0  0  0  0
   33.0569  -11.7749    0.0000 C   0  0  0  0  0  0  0  0  0  0  0  0
   33.0569   -7.4373    0.0000 C   0  0  0  0  0  0  0  0  0  0  0  0
   25.5438  -20.4501    0.0000 C   0  0  0  0  0  0  0  0  0  0  0  0
   29.3003  -18.2815    0.0000 C   0  0  0  0  0  0  0  0  0  0  0  0
   25.5438  -24.7880    0.0000 C   0  0  0  0  0  0  0  0  0  0  0  0
   33.0568  -20.4506    0.0000 C   0  0  0  0  0  0  0  0  0  0  0  0
   29.3001  -26.9567    0.0000 C   0  0  0  0  0  0  0  0  0  0  0  0
   33.0566  -24.7881    0.0000 C   0  0  0  0  0  0  0  0  0  0  0  0
   29.3000  -31.2944    0.0000 N   0  3  0  0  0  0  0  0  0  0  0  0
   33.0565  -33.4633    0.0000 O   0  5  0  0  0  0  0  0  0  0  0  0
   25.5435  -33.4631    0.0000 O   0  0  0  0  0  0  0  0  0  0  0  0
  4  3  1  0  0  0  0
  5  3  1  0  0  0  0
  6  4  1  0  0  0  0
  1  5  1  0  0  0  0
  2  6  1  0  0  0  0
  2  1  1  0  0  0  0
  5  7  2  0  0  0  0
  9  8  1  0  0  0  0
 10  8  2  0  0  0  0
 11  9  2  0  0  0  0
 12 10  1  0  0  0  0
 13 11  1  0  0  0  0
 13 12  2  0  0  0  0
  3  8  1  0  0  0  0
 15 14  1  0  0  0  0
 16 14  2  0  0  0  0
 17 15  2  0  0  0  0
 18 16  1  0  0  0  0
 19 17  1  0  0  0  0
 19 18  2  0  0  0  0
  4 14  1  6  0  0  0
 18 20  1  0  0  0  0
 21 20  1  0  0  0  0
 22 20  2  0  0  0  0
M  CHG  2  20   1  21  -1
M  END
